# Supplementary material for: A superior tool for predicting sepsis in SAH patients: The nomogram outperforms SOFA score
Source: PLoS One. 2025 Jan 23;20(1):e0316029. doi: 10.1371/journal.pone.0316029 (PMC11756775; doi:10.1371/journal.pone.0316029)
Supplement: S1 Data — (CSV) [file pone.0316029.s001.csv]

sofa	apsiii	sirs	sapsii	oasis	gcs	charlson	input_amount	output_amount	balance	sepsis3	ventilation	hosp_day	icu_day	is_dead	is_hosp_dead	is_icu_dead	embolism	diaht	diadm	diamt	diahlp	diackd	first_charthr	first_chartnbps	first_chartnbpd	first_chartnbpm	first_chartrr	first_chartspo2	first_charttemperature	first_labwbc	first_labrbc	first_labplateletcount	first_labhemoglobin	first_labrdw	first_labsodium	first_labpotassium	first_labchloride	first_labglucose	first_labaniongap	first_labpt	first_labptt	first_labinr	first_labureanitrogen	first_labcreatinine	age	gender	race	BMI
1	10	1	22	15	15	4	8183.78	5480	2703.78	0	0	10.68	10.07	0	0	0	0	1	0	0	0	0	66	102	62	75	20	93	37.06	4.9	3.51	243	11.3	13.3	139	4.1	106	159	12	10.6	25.1	1	5	0.5	61	0	1	22.37567995
2	22	2	27	21	14	3	4445	3380	1065	0	0	9.55	5.45	0	0	0	0	1	0	0	1	0	75	111	67	77	17	96	36.89	7.7	4.59	217	11.9	16.5	139	3.7	103	114	17	12.2	28.1	1.1	11	0.5	63	0	4	35.77594123
1	36	3	38	39	15	5	3911.48	1627	2284.48	1	0	21.11	13.26	0	0	0	1	1	0	0	0	0	106	144	113	121	20	100	37.5	14.8	3.97	208	11.9	14.2	141	3.4	108	135	12	12.2	22.6	1.1	13	0.6	72	0	1	24.23668639
2	28	2	31	31	15	10	4558.8	1455	3103.8	0	1	23.48	19.53	0	0	0	1	1	1	1	0	0	71	105	53	66	15	100	36	4.9	3.63	126	10.6	18.9	139	4.1	105	92	11	13.2	29.8	1.1	9	0.6	51	0	1	27.83074364
1	31	3	40	33	14	1	4885.55	3320	1565.55	0	1	10.56	10.57	0	0	0	0	0	0	0	0	0	46	148	95	107	18	100	37.17	15.2	5.09	239	14.6	13.2	142	3.6	105	102	14	13.5	27.6	1.2	14	0.6	41	1	4	25.56495392
7	68	4	55	43	3	3	3578.21	6510	-2931.79	0	1	1.84	1.9	1	0	1	0	1	0	0	0	0	69	105	61	71	8	99	36.44	21.1	5.16	224	15.6	13.2	138	4.9	104	266	17	9.9	23.6	0.9	18	0.9	65	0	5	29.38475666
3	19	3	23	27	15	3	6379.95	6078	301.95	1	1	12.82	8.23	0	0	0	0	1	0	0	0	0	78	138	59	80	16	100	37.72	7.3	3.54	279	11.5	13.2	141	3.9	108	150	14	14	22.1	1.2	10	0.9	58	0	1	30.11937557
0	16	3	23	29	15	3	7701.37	7553	148.37	1	1	21.81	17.83	0	0	0	0	0	0	0	0	0	70	151	91	107	11	99	37.89	12.9	4.55	421	13.5	13.7	142	4.4	110	115	15	12.9	30.7	1.2	10	0.9	55	1	1	29.43633265
1	28	4	28	37	15	7	7489.35	3922	3567.35	1	1	24.8	24.8	1	0	0	0	1	0	0	0	0	74	108	63	73	16	100	37	16.3	4.07	329	12.2	14.3	138	4	103	175	19	12.9	27.1	1.2	11	0.7	75	0	1	21.98872165
1	19	2	37	31	15	7	844.8	2680	-1835.2	0	1	3.33	4.16	1	1	1	0	1	0	0	0	0	72	132	57	75	19	100	36.94	10.4	4.36	261	13.3	13.5	140	3.2	109	129	12	11	23.1	1.2	12	0.8	81	1	4	19.54625948
4	28	4	32	35	15	3	5361.13	7992	-2630.87	1	1	12.37	1.1	1	1	0	0	1	1	0	0	0	91	107	83	87	23	100	38.28	15.6	4.48	157	13.6	14.1	141	3.7	110	204	16	13.1	22.8	1.2	12	0.9	56	0	5	35.87372449
8	52	3	44	41	10	7	1614.5	2370	-755.5	0	1	2.08	2.17	1	1	1	0	0	0	0	1	1	83	135	57	77	13	100	37.67	13.1	4.17	135	12.8	14.7	141	3.7	105	161	15	12.4	20.1	1	28	1.6	79	1	1	23.88038549
10	51	3	42	43	15	2	6123.61	851	5272.61	0	1	0.97	1.2	1	0	1	0	1	0	0	0	0	99	142	94	103	25	99	38.83	10.3	4.61	225	12.9	14	156	4.2	117	75	14	13.9	29.8	1.3	33	3.2	57	1	1	22.90123457
3	14	2	26	41	14	3	3535.5	2505	1030.5	0	0	12.6	8.84	0	0	0	1	0	0	0	0	0	74	119	53	67	18	100	37.17	12.7	3.95	264	12.2	13.3	140	4.3	105	119	11	12.5	19.5	1.1	10	0.9	63	0	1	43.89348026
5	49	3	31	29	15	3	7413.15	6290	1123.15	1	1	2.03	2.12	1	1	1	1	0	0	0	0	0	70	140	68	83	15	97	36.39	8.2	3.13	170	10.2	13.6	136	3.9	101	119	18	12.2	41.3	1.1	11	0.6	69	0	5	24.36204308
4	46	4	36	36	15	4	3006.63	2705	301.63	0	1	17.53	7.81	0	0	0	0	1	0	0	0	0	48	158	64	86	17	100	36.78	15.1	4.89	234	14.1	13.7	143	3.6	106	139	15	11	27.9	1	13	1	59	0	1	20.72023734
6	28	4	53	40	7	4	3047.18	4200	-1152.82	1	1	15.44	10.45	0	0	0	0	0	0	0	0	0	74	158	65	85	8	98	35.83	14.9	4.39	197	14.3	13.3	144	2.9	113	115	10	12.5	24.9	1.1	6	0.6	71	1	1	21.94444444
2	36	4	40	42	15	7	3125.73	1589	1536.73	1	1	4.43	4.56	1	1	1	0	0	1	0	1	0	96	84	48	60	36	100	36.94	16	3.2	252	10.2	16.5	143	4	109	212	18	11.8	24.6	1.1	13	0.9	72	0	5	29.93905896
1	29	4	29	33	15	1	6947.61	4135	2812.61	0	1	4.19	3.99	1	1	0	0	0	0	0	0	0	68	89	66	72	23	100	36.39	15.6	3.14	192	9.8	13.4	142	3.6	112	153	15	13.2	29.6	1.2	9	0.5	45	0	1	17.40484429
1	17	3	15	19	15	1	1460	2100	-640	0	0	2.31	2.29	0	0	0	0	0	0	0	0	0	89	117	65	78	16	99	37.39	9.4	4.67	196	12.3	13	141	3.9	105	95	13	11.5	24.1	1.2	11	1.1	39	1	1	24.27569036
5	23	3	32	26	15	4	11374.86	3776	7598.86	1	1	13.28	4.18	0	0	0	0	1	0	0	1	0	66	116	56	71	21	100	36.72	14.9	2.71	144	8.1	13.2	147	3	110	131	9	15.9	39.1	1.4	18	1.1	58	0	1	35.98615917
0	28	2	26	25	15	5	132.59	1500	-1367.41	0	0	2.04	2.06	0	0	0	0	1	0	0	0	0	85	138	51	98	17	99	36.56	7.4	4.92	169	15.4	12.8	143	3.8	106	116	14	11.6	30.1	1.1	15	0.8	84	1	1	33.69472789
3	32	2	36	29	10	5	3430.5	3140	290.5	1	0	13.27	7.47	0	0	0	0	1	0	0	1	0	76	127	66	85	17	100	36.5	11.5	3.42	233	10.9	13.7	137	3.4	100	200	17	14.7	27.8	1.4	10	0.7	82	0	1	27.28174603
1	25	1	22	22	15	3	2603.33	2650	-46.67	0	0	2.85	1.05	0	0	0	0	0	0	0	1	0	73	112	62	71	17	96	37.06	9.8	4.29	224	13.1	14.1	139	4.9	106	98	15	11.3	31.5	1	16	0.8	60	0	1	34.01360544
1	17	2	33	32	15	4	4315	3585	730	1	1	22.91	15.09	0	0	0	1	1	0	0	0	0	70	90	54	61	12	100	36.72	10.8	3.55	226	11.2	13	141	3.6	107	119	16	10.8	24.5	1	11	0.5	61	0	1	18.14144304
6	83	4	46	37	3	1	6891.95	4300	2591.95	1	1	0.79	2.54	1	1	1	0	0	0	0	0	0	115	104	60	69	14	98	36.89	17.7	5.74	303	17.4	13.7	152	3.7	118	96	16	11.6	21.6	1.1	21	1.3	40	1	5	33.56734694
1	31	2	25	22	15	4	3418.33	2675	743.33	0	0	7.38	4.66	0	0	0	0	0	0	0	0	0	76	136	74	90	21	95	36.67	10.6	4.7	194	14.2	13.6	140	3.4	102	102	13	11.4	33	1.1	6	0.6	67	0	1	25.390625
8	47	1	45	30	8	1	5417.78	4495	922.78	1	1	14.85	11.78	0	0	0	1	0	0	0	0	0	76	144	67	82	13	98	37.22	15.1	4.79	267	13.1	13.8	146	3.8	106	101	18	10.7	27.1	1	16	0.8	50	0	5	35.66574839
3	32	3	32	32	15	2	8633.94	5549	3084.94	1	1	41.96	41.97	0	0	0	0	1	0	0	0	0	104	115	85	94	15	100	36.39	14.1	3.28	191	10.1	12.6	140	4.6	107	137	11	13.7	25.2	1.3	14	0.9	57	0	1	19.67625461
2	19	2	22	27	14	2	3857.03	2800	1057.03	0	0	6.21	6.16	0	0	0	0	1	0	0	0	0	91	114	80	86	15	96	36.83	8.4	4.1	253	12.3	13	136	4.2	102	101	12	11.2	27.9	1	13	0.9	53	1	1	42.07669746
5	57	3	35	43	15	7	4578.27	1060	3518.27	1	1	37.21	17.68	1	1	0	0	1	0	0	1	1	76	108	34	57	21	100	37	12.2	3.44	180	10.1	13.7	151	4.8	116	106	13	14	26.8	1.3	41	2.1	87	1	1	28.83490929
4	35	3	38	36	13	7	2206.3	2955	-748.7	0	0	12.96	1.17	1	0	0	0	1	0	1	0	0	89	150	62	82	17	99	35.33	7.3	3.82	147	12.2	13.7	140	4.3	108	89	11	15.1	33.7	1.3	15	1.2	86	1	1	17.99382716
1	23	2	28	32	14	6	556.05	500	56.05	0	0	11.8	4.57	1	0	0	0	1	0	0	1	0	83	114	76	89	18	94	36.89	9.7	4.69	240	13.9	13.1	145	3.6	103	116	15	14.4	44.2	1.3	16	1	72	0	1	41.83391003
2	36	2	51	41	15	9	2499.89	2950	-450.11	0	1	6.61	1.17	1	1	0	0	0	0	0	1	1	74	66	50	57	17	100	36.39	11.6	3.23	255	9.5	12.1	139	4.1	100	129	14	11.3	25	1	28	1.3	86	0	1	23.88038549
2	31	2	34	37	15	6	5432.07	2727	2705.07	1	1	8.52	8.61	1	1	1	1	1	0	0	0	0	77	147	66	85	13	100	35.94	6.2	3.75	112	11.8	17.1	138	3	107	101	11	18.5	38.3	1.7	18	1	82	0	5	41.2187107
1	44	2	48	23	15	6	3957.13	2672	1285.13	0	0	86.56	1.92	1	1	0	0	1	0	0	0	0	73	75	53	62	25	98	36.61	10.1	2.6	247	8.6	13.6	124	5.8	93	105	12	9.7	28.2	0.9	13	0.9	65	1	1	25.34435262
2	33	1	20	27	13	2	5195.62	1850	3345.62	0	0	11.65	9.71	0	0	0	1	0	0	0	0	0	64	161	100	117	15	98	36.33	9	3.33	301	10.1	13.6	140	3.7	110	118	10	11.7	34.5	1	12	0.8	59	1	1	29.36576335
2	38	0	27	28	14	4	3664.93	1250	2414.93	0	0	5.84	5.81	0	0	0	0	0	0	0	1	0	64	132	72	88	16	93	36.94	6.4	3.59	188	12	12.9	141	3.4	113	117	7	11.3	28.4	1	14	0.8	63	1	1	22.03798186
8	106	3	57	48	3	2	3976.2	4962	-985.8	1	1	31.78	18.13	0	0	0	1	1	0	0	0	0	89	120	60	74	47	96	36.94	13.2	4.69	193	13.9	14.1	141	3.1	102	161	13	12.1	28.9	1.1	13	0.9	56	1	1	38.78885604
1	33	1	23	20	15	3	3872.24	4970	-1097.76	0	0	10.04	1.14	0	0	0	0	1	0	0	1	0	80	115	69	77	14	100	36.44	11.8	4.58	221	13.3	13.7	137	5.1	103	126	13	12.9	22.5	1.1	21	1	58	1	1	28.29334541
2	26	2	15	25	14	2	1989.11	2040	-50.89	0	0	6.16	2.05	0	0	0	0	1	0	0	1	0	88	117	56	70	14	94	36.89	12.7	4.12	315	13	13.2	140	3.7	107	120	14	12.4	29.3	1.1	14	0.7	53	1	1	27.75748722
4	40	3	29	24	9	5	3656.45	1798	1858.45	0	0	29.2	17.04	0	0	0	1	0	0	0	0	0	63	165	74	97	15	94	37.22	12.5	4.54	187	11.9	14.8	138	3.5	105	123	15	12	30.8	1.1	18	0.6	64	0	5	27.09925101
2	24	1	28	22	14	4	5231.41	2430	2801.41	0	0	15.72	15.69	0	0	0	0	1	0	0	1	0	66	111	62	76	16	94	36.72	10	3.67	164	12.2	13.9	132	3.8	102	102	17	10.9	24.6	1	11	0.5	71	0	1	23.52365539
3	55	3	41	37	14	13	4882.93	1341	3541.93	1	0	10.11	5.77	1	0	0	0	0	1	1	1	1	96	121	85	97	15	99	37.11	19.3	4.89	289	14.1	14.6	137	4.6	101	155	16	19.8	150	1.8	19	1.4	89	0	1	27.890625
12	58	3	44	40	15	6	15287.16	3073	12214.16	1	1	20	13.1	0	0	0	0	1	1	0	0	0	100	78	33	42	14	98	37.17	10.7	3.49	179	9.8	15.4	149	4.3	114	183	17	20.5	150	1.9	16	1.5	64	1	5	40.39893953
1	26	2	22	24	14	5	3965.39	2170	1795.39	0	0	11.67	8.84	1	0	0	1	1	1	0	0	0	71	149	57	77	19	94	36.67	13.5	4.34	265	13.2	12.5	138	4.1	106	241	13	12.5	65.6	1.2	19	0.8	61	0	5	46.28099174
4	64	3	49	45	3	3	4853.31	4447	406.31	1	1	29.32	14.12	0	0	0	1	1	0	0	0	0	67	161	82	101	21	100	36.56	9.1	4.6	193	13.5	13.3	141	4	106	88	14	10.7	29.9	1	12	0.8	56	1	1	29.36813534
1	21	2	22	23	14	3	2601.3	3260	-658.7	0	0	15.15	2.29	0	0	0	0	1	0	0	0	0	58	148	80	97	12	99	35.89	16.5	4.53	173	14.7	13.4	139	4	105	143	10	14.8	30.1	1.3	19	0.7	66	1	1	33.48693347
4	36	1	29	20	10	1	3894.94	2874	1020.94	0	0	14.66	7.24	0	0	0	1	0	0	0	0	0	56	152	71	86	16	100	36.33	13.5	4.16	110	13.2	12.7	138	3.4	104	198	14	12	26.6	1.1	9	0.5	49	0	4	24.58900227
5	56	2	50	50	7	5	4054.3	1752	2302.3	1	1	22.9	22.9	1	0	0	0	1	0	1	0	0	100	131	65	80	21	96	37.17	7.7	3.26	217	9.3	14.6	138	3.8	104	101	15	11.1	25.9	1	38	1.2	78	0	1	22.0703125
13	47	4	34	32	9	1	4239.15	3455	784.15	1	1	27.4	1.97	0	0	0	0	0	0	0	0	0	110	114	81	91	25	92	36.44	15	4.18	93	12.3	14.8	137	5.1	105	135	10	13.1	29.8	1.2	11	0.7	32	0	3	31.07686981
1	15	1	28	22	14	6	1380	100	1258.19	0	0	8.32	6.65	0	0	0	0	1	1	0	0	0	66	114	68	80	15	99	36.56	8.1	4.88	184	15.1	13.2	139	4.2	100	117	17	10.7	25.4	1	16	1	71	1	1	29.68163265
10	34	2	46	33	8	3	4851.26	3405	1446.26	1	1	11.76	3.8	0	0	0	0	0	0	0	0	0	79	112	51	65	23	100	36.83	15	3.24	159	9.1	14.7	140	3.4	110	245	13	12.1	23.6	1.1	22	0.7	62	0	4	34.65136054
3	21	2	42	35	12	5	3273.56	1910	1363.56	1	1	10.57	3.51	0	0	0	0	1	0	0	0	0	82	127	67	79	20	98	36.89	10.6	5.13	171	13.6	14.6	145	4.1	108	108	16	11.5	32.4	1	17	1.1	74	1	5	26.21107266
8	86	4	61	48	3	9	3624.79	3440	184.79	1	1	14.49	14.47	1	0	0	0	0	0	1	1	1	69	136	41	70	13	99	36.67	9.7	2.83	158	9.2	15.5	136	4.1	100	113	11	14.1	23.9	1.3	16	1	82	0	1	20.18109526
1	19	2	11	19	15	1	3540	2285	1255	0	0	2.16	2.17	0	0	0	0	0	0	0	0	0	91	122	75	89	18	98	37.06	10.6	4.59	180	11.8	15.5	139	4.1	99	118	17	11.8	26.3	1.1	15	0.7	35	0	5	33.21799308
2	44	2	46	28	13	7	4870	1040	3830	1	1	12.9	13.85	1	1	1	0	1	0	0	0	1	90	132	75	91	18	96	36.83	9.6	4.51	272	12.7	13.3	142	4.8	103	116	26	12.2	29.9	1.1	39	1.6	74	1	1	29.10153397
3	30	3	37	32	14	6	3749.26	2760	989.26	1	1	6.9	3.1	1	0	0	0	0	0	1	1	1	76	157	96	109	16	99	36.61	10.6	5.02	204	15.6	13.4	136	4.7	101	119	17	32.3	40.9	2.9	23	1.7	80	1	1	40.7148616
1	29	1	22	21	15	2	2562.6	1700	862.6	0	0	12.24	4.27	0	0	0	0	0	0	0	0	0	67	122	63	74	15	99	37.17	7.5	4.35	268	12.8	12.8	140	3.8	105	98	14	12	24.3	1	8	0.5	56	0	1	18.85813149
5	31	4	31	28	15	3	3448.89	4097	-648.11	1	1	4.6	1.69	1	1	0	0	1	1	0	0	0	74	121	97	102	20	98	36	19.6	4.43	263	12.8	14.3	145	3.8	104	196	14	13.3	21.6	1.1	39	2	59	0	5	32.95572917
1	19	0	22	22	13	2	5420	5609	-189	0	0	16.78	13.92	0	0	0	0	0	0	0	0	0	56	173	101	119	11	100	37.06	8.3	4.31	202	13.2	12.3	140	3.6	107	110	14	12.2	33.5	1.1	10	0.7	55	1	1	29.64187328
1	16	1	33	28	15	4	5493.41	2269	3224.41	1	1	12.92	11.92	0	0	0	0	1	1	0	1	0	81	155	79	97	16	100	36.94	10.1	4.13	193	12.7	13.2	143	4.8	111	207	14	11.3	24.3	1	18	1	62	1	1	28.462774
3	27	4	41	37	11	3	5517.86	4955	562.86	1	1	22.99	6.06	0	0	0	0	0	0	0	1	0	80	123	80	91	21	100	37.94	14.3	3.83	267	12.4	12.9	137	4.4	102	129	18	10.5	26.9	1	13	1	64	1	1	26.27728508
2	38	2	24	25	10	2	2259.92	2690	-430.08	0	0	9.12	7.23	0	0	0	1	0	0	0	0	0	71	135	60	79	11	100	37.17	6.2	3.56	301	10.7	13.7	140	3.8	108	108	13	13.6	28.3	1.2	11	0.7	44	0	2	36.50871316
1	33	2	28	30	13	3	3700.57	2595	1105.57	1	0	10.68	9.64	0	0	0	0	1	0	0	1	0	110	155	86	97	16	98	37.06	9.3	3.95	268	11.7	13.7	137	3.3	103	138	16	12.7	28.5	1.2	13	0.7	63	0	4	28.54071159
2	23	3	31	35	15	3	2381.12	1495	886.12	0	0	3.29	1.95	1	0	0	0	0	0	0	0	0	48	167	76	100	16	100	37.17	18.9	3.78	167	11.2	14.3	146	4.4	112	127	13	13.6	26.7	1.3	14	1.2	63	1	5	25.43252595
1	22	1	31	28	15	3	5165.9	3652	1513.9	1	1	28.71	25.95	0	0	0	1	0	0	0	0	0	86	100	57	68	17	100	36.78	9.8	3.47	162	11.3	13	138	3.2	107	130	14	13	25.7	1.1	11	0.6	63	0	1	25.15315023
2	27	2	32	23	13	3	4785.58	1585	3200.58	1	0	14.58	7.49	0	0	0	1	0	0	0	1	0	86	103	50	63	17	100	37.33	12.6	4.24	250	13	13.2	136	4.6	100	172	18	11.7	30.7	1.1	16	0.9	67	0	4	28.63177227
8	55	4	47	41	15	4	5867.65	3776	2091.65	1	1	21.86	21.82	0	0	0	1	1	0	0	1	0	73	113	68	80	24	94	35.78	18.7	4.35	176	13	13.6	141	3.7	112	212	13	15.4	29.2	1.3	14	0.8	70	0	5	29.80003463
0	19	4	15	35	15	1	8007.17	9726	-1718.83	1	1	26.04	25.15	0	0	0	0	1	0	0	0	0	76	102	61	70	12	100	36.83	14.9	3.7	227	11.2	13.8	143	3.5	112	144	13	13	27.6	1.2	12	0.5	44	0	1	30.29778393
1	17	3	17	19	14	2	3707.39	2765	942.39	0	0	8.33	3.33	0	0	0	0	1	0	0	1	0	93	136	84	95	18	98	37.06	14.3	4.3	370	14.1	13.9	139	3.7	104	154	17	10.2	28.4	0.9	8	0.6	51	0	1	31.78146259
0	16	4	17	16	15	1	1156.67	2635	-1478.33	0	0	3.61	1.77	0	0	0	1	0	0	0	0	0	87	139	81	94	15	97	38.39	16.8	4.66	373	15	13	139	4.2	104	106	11	12.5	29.9	1.1	8	1	41	1	1	28.13324869
3	38	2	31	28	13	5	5383.8	2615	2768.8	1	0	21.95	8.96	0	0	0	1	1	1	1	1	0	90	119	88	96	16	100	36.11	17.1	4.33	172	11.5	15.6	139	5.4	106	249	15	12.6	22.9	1.1	18	1.1	73	0	2	30.83664021
4	49	3	40	40	9	5	3190.19	2719	471.19	1	1	41.94	25.99	0	0	0	0	1	1	0	1	0	94	145	112	120	12	99	37	13.4	4.65	173	14.4	12.1	138	4	99	203	18	11.8	27.4	1.1	17	0.9	61	1	3	26.39597506
2	25	2	39	37	14	9	1620.35	1550	70.35	1	0	18.76	6.95	0	0	0	0	1	1	0	0	0	66	136	60	83	14	100	37.83	9.4	4.51	222	12.1	15.2	144	3.1	104	107	16	11.5	25.6	1.1	19	0.7	84	0	5	36.32745615
3	31	1	31	27	13	5	2265.29	1485	780.29	0	0	9.59	3.98	0	0	0	0	1	0	0	0	0	87	144	69	87	30	96	37.78	7.5	4.2	125	13.4	13.6	139	3	103	104	17	12.3	26.7	1.1	22	0.8	82	1	4	26.7578125
5	40	4	37	38	15	2	8194.23	10835	-2640.77	0	0	1.58	2.21	1	1	1	0	1	0	0	0	0	80	119	88	99	19	100	36.83	7.9	3.57	149	12.2	12.8	144	4	106	101	20	11.7	26.7	1.1	7	0.8	52	1	1	23.10090703
1	48	3	19	40	14	3	2890.52	1935	955.52	1	1	27.37	17.4	0	0	0	0	1	0	0	0	0	79	162	86	102	16	96	36.78	13.8	4.95	240	14.2	14.7	143	3.2	103	124	13	11.9	27.6	1.1	17	0.8	53	1	1	30.51428571
1	18	2	15	16	15	3	2975.05	2200	775.05	0	0	3.66	3.6	0	0	0	0	0	0	0	0	0	66	115	71	85	16	99	37.06	10.5	4.08	235	12	12.2	141	3.9	107	85	13	12.2	32.4	1.1	9	0.6	23	0	3	27.7318641
2	24	1	20	19	14	2	2331.25	2915	-583.75	0	0	10.23	1.11	0	0	0	1	0	0	0	0	0	74	147	83	97	18	99	37.44	8.8	4.56	276	13.1	13.8	134	4	101	107	15	11.6	26.1	1	9	1.1	52	1	2	28.93514651
7	61	4	58	38	5	3	4594.49	3598	996.49	1	1	26.58	15.57	0	0	0	1	0	0	0	0	0	78	91	62	70	29	95	36.78	18.7	4.39	233	12.6	13.7	144	4	112	131	16	12.8	109.1	1.1	8	0.6	53	0	5	20.37946096
8	72	3	44	39	15	4	8651.79	2079	6572.79	1	1	45.33	30.52	0	0	0	1	0	0	1	0	0	95	97	53	63	14	99	36.56	23	4.51	243	14.1	13.5	138	4.7	115	183	18	11.7	20.2	1.1	16	0.7	66	0	1	23.59893109
2	30	1	29	23	10	3	3940.1	2145	1795.1	0	0	10.74	3.17	0	0	0	1	0	0	0	0	0	72	151	74	93	20	94	37	10	4.39	410	12.8	12.6	139	4	104	174	11	11.3	23.4	0.9	9	0.6	67	0	1	28.92612276
1	29	0	30	23	15	5	2656.65	1950	706.65	0	0	11.61	3.87	1	0	0	1	1	0	0	0	0	76	152	59	80	11	98	37	6.9	3.92	207	12.6	12.8	136	3.4	103	97	13	12.3	23.5	1	14	0.8	77	1	1	28.04897959
4	26	1	39	31	15	8	4698.56	1756	2942.56	1	1	3.74	3.72	1	1	1	0	0	0	0	0	1	62	132	66	85	15	100	36.56	11.1	4.54	203	11.1	18.6	140	5.2	99	135	22	13.9	31	1.2	20	1.3	83	1	1	23.47039326
8	64	3	67	44	5	8	6413.02	6162	251.02	1	1	28.9	23.63	0	0	0	0	0	0	1	0	0	77	119	70	83	30	95	36.83	33	3.62	454	10.5	13.9	127	3.9	87	161	19	13.5	23.6	1.2	15	0.7	78	0	1	21.2585034
1	31	3	22	20	15	1	5084.74	2100	2984.74	0	0	3.9	2.11	0	0	0	0	0	0	0	0	0	70	116	62	75	12	90	36.67	10.5	3.67	183	11.7	12.5	142	3.6	112	99	14	12.7	29.3	1.1	8	0.6	45	0	1	24.41135734
10	67	4	45	38	15	6	8417.64	865	7552.64	1	1	13.08	13.07	1	1	1	0	1	0	0	0	0	78	100	54	66	24	83	36.61	3.6	3.89	275	10.8	13.9	146	3.4	100	99	17	21.6	31	2	53	2.1	63	1	4	21.68962351
3	47	3	36	32	14	6	2820.65	860	1960.65	1	1	22.87	22.87	1	0	0	0	1	1	0	0	0	73	156	46	72	11	88	36.94	15.8	4.53	181	13.4	16	138	4	100	113	14	13.3	25.4	1	32	1.4	84	0	1	30.82482993
1	40	1	31	23	15	6	2730	1956	774	0	0	3.5	1.7	0	0	0	0	1	0	0	1	0	75	125	66	79	16	95	36.11	11.3	3.91	268	12.5	12.3	137	4.5	100	149	16	13.8	26.3	1.2	21	1	92	1	1	32.49624731
2	21	2	27	18	13	1	3670.89	5280	-1609.11	0	0	6.76	2.86	0	0	0	1	0	0	0	0	0	78	142	85	100	12	97	37.22	9.2	4.16	195	14.4	11.9	140	4.4	105	111	13	10.5	28.1	1	11	1	49	1	4	27.26928418
3	46	1	24	26	10	2	2968.67	2160	808.67	0	0	8.98	7.01	0	0	0	1	1	0	0	0	0	58	143	85	100	13	99	37.17	11.7	4.26	298	14	12.2	137	3.5	102	123	15	11.9	30.9	1.1	12	0.8	58	1	3	25.39792388
2	18	2	13	24	14	3	1440	3025	-1585	1	0	6.75	3.79	0	0	0	0	1	0	0	0	0	97	142	81	96	19	97	36.33	11	2.82	221	8.5	12.5	137	4	98	90	11	11.1	25.6	1	9	0.5	59	0	1	27.6816609
3	37	1	24	19	10	1	4508	7289	-2781	1	0	3.65	1.69	0	0	0	0	0	0	0	0	0	66	137	63	81	15	100	36.17	8.9	4.67	169	13.6	13.9	139	4.2	104	140	12	14	30.7	1.2	12	1.2	47	1	2	30.84951777
17	111	3	76	48	3	3	21974.6	3820	18154.6	1	1	1.7	1.83	1	1	1	0	0	0	0	0	0	92	82	51	58	19	96	38.06	10.6	4	59	12.8	13.5	135	3.4	105	128	10	21.5	51.1	2	22	1.3	64	1	3	26.36054422
1	17	1	37	33	15	5	4741.67	2040	2701.67	1	1	18.71	11.95	1	0	0	1	1	0	0	1	0	76	134	83	95	22	100	37.72	11.4	4.1	250	11.9	13.6	143	3.5	107	159	13	12.7	25	1.1	15	0.9	81	0	2	25.53633218
2	16	4	28	28	15	1	3068.13	2525	543.13	1	1	72.65	22.05	0	0	0	0	0	0	0	0	0	80	96	64	70	16	100	37.5	18.3	4.11	200	12.5	12.6	141	4.3	105	145	18	10.2	29.9	0.9	12	0.9	43	1	3	24.57142857
5	47	0	49	39	15	7	254.93	300	-45.07	0	0	0.14	1.75	1	0	0	0	0	0	0	1	0	77	67	43	48	16	100	36.56	16.5	3.92	211	9.9	13.2	141	5.1	105	119	17	15.3	34.9	1	63	2.1	58	0	1	24.09297052
4	23	1	40	33	15	3	5241.49	1571	3670.49	1	1	70.22	29.09	0	0	0	0	0	0	0	0	0	85	113	66	76	14	99	36.83	17	4.06	259	13.3	12.6	136	4.3	102	129	17	12.5	28.8	1.2	13	0.9	63	1	1	36.80933767
1	27	1	26	26	15	5	1813.67	900	913.67	0	0	4.69	2.71	0	0	0	0	0	0	0	0	0	83	142	65	81	17	91	37.06	7.2	4.56	313	13.7	13.5	143	4.6	110	104	14	11.4	31.7	1.1	12	0.7	62	0	1	30.69204152
2	26	2	17	19	15	2	2900	2600	300	0	0	8.82	8	0	0	0	0	1	0	0	0	0	79	128	76	88	18	97	36.72	8.9	4.01	140	13.3	12.3	139	4	102	134	15	9.5	27.4	0.9	19	0.5	57	0	1	35.88235294
3	50	2	37	21	9	9	2750.79	1310	1440.79	0	0	12.2	2.64	0	0	0	0	1	0	1	1	0	78	132	56	79	14	96	36.61	11.9	3.01	240	9.1	14.7	136	3.8	104	113	8	12.7	27.7	1.2	9	0.7	89	0	5	18.69605142
0	20	0	17	19	15	2	3070.42	2400	670.42	0	0	6.95	1.16	0	0	0	0	0	0	0	0	0	69	124	72	84	18	99	36.78	4.6	3.95	184	13.2	12.1	139	3.9	105	85	13	12.7	32.8	1.2	14	0.8	57	0	1	49.6031746
2	28	3	27	21	13	3	3439.45	1530	1909.45	0	0	5.81	2.9	0	0	0	1	1	0	0	0	0	65	129	61	86	13	96	36.72	9.6	3.46	194	10.8	11.5	139	3.1	109	132	11	10.7	25.8	1	10	0.5	69	0	5	30.17261326
2	25	0	31	26	14	5	2402.55	1525	877.55	0	0	2.88	2.88	0	0	0	0	1	0	0	1	0	73	138	51	76	15	97	36.89	5.7	4.15	175	12.7	12	140	3.6	105	92	11	12	27	1.1	10	0.7	83	0	1	24.1389103
2	16	3	26	19	14	2	8465	4050	4415	0	0	10.98	8	0	0	0	0	1	0	0	0	0	82	111	81	89	15	100	36.89	12.9	4.14	213	12.9	13.8	139	4.3	106	121	18	11.8	27.5	1.1	11	0.8	51	0	5	36.54635101
4	42	3	45	34	4	2	3477.19	3512	-34.81	1	1	17.85	10.94	0	0	0	0	0	0	0	0	0	92	122	72	83	13	100	38.11	13.4	4.34	229	14.2	12.5	133	3.6	100	169	15	13.8	28.8	1.2	11	0.8	53	1	1	22.12666846
2	7	1	17	19	14	2	2873.08	2785	88.08	0	0	8.18	1.4	0	0	0	0	1	0	0	1	0	77	111	67	79	23	98	36.89	10.9	4.72	222	14.1	13.1	138	3.9	104	124	16	12.8	30.9	1.2	7	0.7	52	1	2	23.99010993
3	30	2	27	25	14	4	2478.33	2150	328.33	0	0	11.67	9.86	0	0	0	0	1	0	0	1	0	66	123	65	76	14	100	36.83	8.1	4.67	111	14	13.1	134	4.3	98	116	14	11.6	26.4	1.1	18	1	65	1	1	20.10916403
1	16	3	17	16	15	2	4188.52	3410	778.52	0	0	8.85	6.98	0	0	0	1	0	0	0	0	0	93	119	71	83	16	100	36.89	15.8	4.82	222	13.9	13.3	140	4	102	138	17	11.4	150	1.1	11	0.9	51	1	1	21.15740741
4	59	4	43	50	7	4	4567.95	2418	2149.95	0	1	11.39	4.55	0	0	0	0	1	0	0	0	0	135	148	110	117	20	98	37.06	10.9	4.12	188	12.8	14.5	143	3.9	111	109	12	12.3	20.8	1	13	0.7	71	0	5	32.77352608
8	97	2	63	47	3	6	3821.05	6540	-2718.95	0	1	0.97	1.97	1	1	1	0	1	0	0	0	0	51	135	68	85	12	100	34.33	4.6	3.59	110	10.1	15.1	138	4	104	151	17	17.7	35.9	1.6	11	0.6	74	0	2	18.82653705
2	37	2	12	32	14	1	3445.3	3020	425.3	1	0	26.6	6.63	0	0	0	0	1	0	0	0	0	92	113	72	85	29	98	37	5.6	4.01	272	11.8	12.2	140	3.5	104	119	15	12.3	22	1.1	4	0.4	36	0	5	29.45923052
7	73	4	57	42	5	2	5493.91	6563	-1069.09	1	1	22.74	21.94	0	0	0	1	0	1	0	0	0	102	167	85	103	18	99	36.94	29.3	5.09	309	14.7	13.1	140	4.5	101	325	27	12.1	20.4	1	10	1	46	1	3	24.52470848
0	14	1	19	23	15	4	3780	725	3055	0	0	4.17	3.16	0	0	0	0	0	0	0	0	0	72	137	100	112	23	98	37.22	8.2	4.43	214	13.8	13.3	141	4.2	103	78	14	11.1	31.2	1	9	0.6	56	0	1	38.06228374
0	17	3	23	29	15	2	2672.8	3879	-1206.2	0	1	12.07	11.16	0	0	0	1	1	0	0	0	0	61	140	74	89	18	99	35.83	9.3	3.72	320	10.9	13.8	138	3.3	106	109	13	13.4	48.1	1.1	10	0.5	60	0	1	13.76385042
1	26	3	20	21	15	3	2584	3700	-1116	0	0	3.6	2.61	0	0	0	0	0	0	1	0	0	86	108	55	71	17	98	37.06	13.3	4.17	221	9.9	15.1	137	3.8	94	128	14	13.6	27.9	1.3	12	1	59	0	1	21.08134921
2	23	1	27	24	14	5	3062.94	2125	937.94	0	0	5.32	3.45	0	0	0	0	1	0	0	1	0	60	121	71	84	17	98	36.61	6.1	4.06	224	12.8	12.7	140	3.9	108	93	12	10.7	31.9	1	12	0.9	66	1	3	26.64759682
4	53	3	32	28	9	6	2044.97	1680	364.97	1	0	8.27	2.46	0	0	0	0	0	0	0	0	0	70	116	81	89	21	100	37	16.7	3.8	174	12	13.5	139	3.6	100	111	17	15.4	31.7	1.4	21	0.9	64	1	5	21.08134921
5	81	4	57	43	4	5	2945	1397	1548	1	0	6.44	6.58	1	1	1	1	1	0	0	0	0	65	145	69	88	17	97	38.06	30.4	5.12	336	16	13.4	142	3.5	107	300	16	15.8	26.9	1.4	16	0.8	60	0	1	30.86303587
14	65	3	49	37	15	8	2022.89	1825	197.89	1	1	1.15	1.34	1	1	1	0	0	0	0	0	0	89	106	43	59	26	98	37	22.8	2.17	49	7	18.1	139	4.9	94	134	25	21.5	27	2	161	4.6	40	1	5	23.28844933
1	31	3	15	32	14	2	1483.84	2890	-1406.16	0	0	11.03	5.77	0	0	0	0	1	0	0	0	0	76	144	74	90	19	99	36.67	15.1	4.79	254	14.7	13.1	140	3.9	101	146	21	12.1	29.8	1.1	19	1	56	1	1	41.32716049
2	18	2	30	25	14	3	4006.3	2425	1581.3	1	0	10.62	5.71	0	0	0	1	1	0	0	0	0	74	147	77	95	16	97	36.06	9.9	3.71	311	11.7	14.7	137	5	103	160	14	12.5	23.7	1.1	12	0.7	68	0	1	43.58131488
1	14	1	17	19	14	2	4758.8	4080	678.8	1	1	17.8	11.66	0	0	0	0	0	0	0	0	0	70	133	64	79	19	99	37.22	12.4	4.49	272	13.1	14.6	141	4.1	106	126	16	12.4	27.6	1.1	8	0.6	43	0	5	30.41522491
4	32	1	17	22	10	1	2880	2595	285	0	0	1.4	1.22	1	1	1	0	0	0	0	0	0	55	136	72	88	16	99	36.44	5.8	3.74	128	11.9	13	140	4	108	126	13	12.8	27	1.2	14	0.9	24	1	1	22.28254008
4	57	1	44	39	7	6	2651.3	1490	1161.3	1	0	13.52	8.88	0	0	0	1	1	0	1	0	0	77	105	45	60	14	100	36.61	5.2	3.15	159	10.4	20.1	139	3.9	105	183	14	13	25.5	1.1	14	0.8	80	0	3	18.51080568
2	37	3	23	28	12	5	1281.58	1265	16.58	1	0	9.72	1.95	0	0	0	0	1	1	0	1	0	85	124	87	96	17	97	38	6.9	3.9	253	9.5	20.7	143	3.4	106	94	11	14.1	34.1	1.3	22	0.9	63	1	1	29.26927061
3	28	1	24	27	15	2	4776.01	3466	1310.01	1	1	34.56	20.63	0	0	0	0	1	0	0	0	0	51	132	57	75	17	99	37.78	13.5	3.64	278	12.1	12	133	4.2	97	228	18	10.8	29.4	1	12	0.5	59	0	1	23.47107438
5	64	3	48	29	6	4	3329.07	1930	1399.07	0	0	2.49	1.17	0	0	0	0	0	0	0	0	0	77	131	75	88	22	98	37.11	15.1	4.14	198	13.4	14.1	140	3.5	102	152	28	12.2	33.3	1.1	15	0.8	70	1	1	27.09925101
2	34	3	17	24	14	1	5793.13	2520	3273.13	0	0	8.66	6.92	0	0	0	1	0	0	0	0	0	69	146	88	101	18	92	36.44	19.5	5.23	244	14.8	12.6	136	4.1	100	130	13	12.9	24.8	1.1	12	0.8	45	1	1	24.87861794
2	34	2	20	22	14	1	439.48	110	334.42	0	0	4.73	4.67	0	0	0	0	1	0	0	0	0	82	90	50	63	15	96	36.78	8	3.95	274	10.8	14.7	142	3.6	104	97	14	12	41.5	1.1	11	0.6	47	0	1	29.05328798
5	78	4	52	45	3	2	3638.33	8245	-4606.67	1	1	19.28	11.3	0	0	0	1	1	0	1	0	0	82	138	84	97	23	100	35.22	11.8	3.96	219	11.3	13	140	3	108	175	17	11.2	23.1	0.9	12	0.7	54	0	2	24.97704316
2	22	0	13	16	15	1	2693.3	1990	703.3	0	0	11.67	4.89	0	0	0	0	0	0	0	0	0	78	115	64	76	12	98	36.78	6.7	3.8	145	11.7	12.4	138	4.1	106	98	14	13.4	31	1.2	14	0.6	39	0	1	23.9453125
1	18	1	22	21	15	2	4419.1	2215	2204.1	0	0	9.32	1.69	0	0	0	0	0	0	0	0	0	69	124	66	80	15	96	37.06	6.9	4.22	217	12.3	12.8	139	3.7	107	112	12	11.5	28.8	1.1	12	1	58	1	1	21.61782886
4	45	2	46	41	6	3	5296.7	2840	2456.7	0	1	11.89	7.81	0	0	0	1	1	0	0	0	0	94	145	82	98	24	100	36.44	7	3.05	259	9.2	12.9	141	4.3	111	141	14	11.7	66.4	1.1	10	0.7	65	0	3	25.96454217
2	44	1	60	25	13	10	2220	1635	585	0	0	16.82	2.09	1	0	0	0	0	0	1	1	0	55	103	65	74	15	96	37	8	2.62	170	9.2	13.8	147	3.8	117	116	14	12.4	21.4	1.1	31	0.6	74	0	5	18.28231293
1	26	0	19	29	14	2	3217.22	2110	1107.22	1	0	20.95	16.92	0	0	0	1	1	0	0	1	0	67	154	99	112	12	100	36.22	6	4.02	387	11.9	13.1	140	3	108	119	13	14.4	93.9	1.3	14	0.6	54	0	5	21.49121156
7	46	4	42	32	7	2	3144.48	1737	1407.48	1	0	30.7	30.67	0	0	0	0	1	0	0	0	0	95	136	77	93	20	92	39.28	19.8	5.06	357	14.6	13.2	138	3.4	99	158	14	13	24.5	1.2	25	1.3	60	1	1	33.33333333
4	56	3	42	31	10	8	3967.1	4200	-232.9	1	0	10.89	3.33	0	0	0	0	0	0	0	1	1	70	157	64	89	15	95	36.67	18.6	4.64	349	13.7	12.1	136	3.9	102	255	17	12.4	26.5	1.1	24	1.5	78	1	2	30.55681304
9	39	3	46	41	15	4	9493.57	3154	6339.57	1	1	21.94	21.85	0	0	0	0	0	0	0	0	0	126	99	64	71	24	91	37.17	18.9	4.57	283	15.2	12.8	141	4.5	111	120	18	11.9	29.8	1.1	22	1.1	62	0	1	35.96230159
1	21	3	36	31	15	3	5177.74	2621	2556.74	1	1	21.86	21.85	0	0	0	1	0	0	0	0	0	53	161	69	91	16	100	35.67	14.4	3.9	251	12.1	13.7	139	3.7	107	261	15	13.6	20.4	1.2	14	0.8	61	0	5	28.88555317
1	15	3	24	30	15	2	8736.58	7023	1713.58	1	1	32.16	18.2	0	0	0	0	1	0	0	0	0	67	132	57	73	10	100	36.94	11.5	3.74	196	12.6	13.4	143	3.8	118	93	6	11.2	28.4	1	11	0.8	54	1	1	23.14814815
1	17	2	13	18	15	1	3896.6	3495	401.6	0	0	3.62	2.77	0	0	0	0	0	0	0	0	0	85	138	107	114	17	100	36.72	9.8	4.93	190	14.8	12.6	142	4	106	99	14	11.4	26.5	1.1	9	0.9	34	1	3	22.92091283
4	35	2	41	36	15	6	2793.82	820	1973.82	1	1	17.87	16.88	1	0	0	0	1	0	0	0	0	76	118	74	84	12	97	36.94	9.6	3.2	178	10.8	13.6	142	3.6	109	122	12	13.7	30.1	1.2	19	0.7	73	0	1	23.0486685
11	91	3	65	51	3	4	9693.03	8469	1224.03	1	1	1.57	1.51	1	1	1	0	1	0	0	0	0	141	155	99	112	15	99	36.39	16.2	3.92	176	12.3	14.1	139	3.4	102	245	18	15.3	33.8	1.4	14	0.8	60	0	5	40.87890625
2	30	2	25	25	14	2	2629.6	1925	704.6	1	0	5.7	5.66	0	0	0	1	0	0	0	0	0	78	157	84	102	10	100	37.33	9.3	3.6	240	8.6	14.4	135	3.6	107	175	13	11	29.3	1	8	0.6	55	0	4	44.49931413
2	29	2	36	29	13	6	3350	2005	1345	0	0	8	4.4	1	0	0	0	0	0	0	0	0	86	116	62	75	21	99	37.33	9.4	3.36	172	10	13.3	140	3.9	104	126	15	13.3	27.9	1.2	17	0.9	78	1	1	20.36489594
1	24	3	24	21	15	1	3588.52	3815	-226.48	0	0	7.26	7.24	0	0	0	0	0	0	0	0	0	88	134	90	103	24	97	37	12.8	4.64	171	15.7	12.5	140	3.4	105	148	14	12.5	25.9	1.2	7	0.7	45	1	5	33.63038714
1	24	2	23	25	15	2	4704.69	3858	846.69	1	0	30.7	18.03	0	0	0	1	0	1	0	0	0	81	123	67	80	20	100	36.94	13.9	3.8	253	12.3	12.8	136	3.3	99	163	17	11	25.5	1	5	0.4	46	0	1	29.4276795
8	65	3	42	36	9	8	7913.21	1507	6406.21	1	1	13.46	1.55	0	0	0	0	1	0	0	1	0	99	119	65	79	20	100	37.22	16	3.94	587	12.3	14.6	135	3.2	100	195	11	12.9	27.2	1.1	15	0.7	61	0	1	13.24150597
3	51	2	31	30	10	6	2022.5	1580	442.5	0	0	11.66	1.8	0	0	0	0	1	1	0	0	0	85	135	60	79	16	99	38	16.5	3.75	275	11.9	13.6	138	4.6	103	128	11	14.8	27.8	1.3	24	0.8	82	1	1	27.72244898
0	20	1	20	25	15	3	1150	1200	-50	0	0	4.43	3.65	0	0	0	0	0	0	1	0	0	66	144	59	82	16	94	36.78	7.8	3.63	197	11.4	12.8	138	4.1	99	107	20	11.2	28.1	1	8	0.5	66	0	1	27.51104135
5	37	4	39	38	11	3	2742.58	3345	-602.42	1	1	16.41	12.58	0	0	0	0	0	0	0	0	0	97	128	80	88	23	95	36.56	25.2	4.73	368	12.3	14.7	142	3.6	110	165	11	15.9	30.3	1.4	15	0.8	66	0	1	28.79887417
3	28	3	34	51	9	8	3411.45	1910	1501.45	0	0	11.34	2.3	1	1	0	0	1	1	0	0	0	85	157	79	97	5	100	36.61	16.3	5.21	160	12.6	22.5	139	4	106	106	18	13.7	45	1.3	10	1	83	1	5	30.0350032
6	49	2	27	30	15	6	1750	1820	-70	0	1	0.83	1.12	1	1	1	0	0	0	0	0	0	92	139	47	71	14	100	37.94	13.5	3.62	119	11.3	13.5	154	2.9	120	94	10	15.6	54	1.5	27	1.7	70	1	3	20.01842404
2	45	3	29	25	13	4	2136.84	1650	486.84	0	0	16.71	4.95	0	0	0	0	1	1	0	1	0	97	137	64	81	11	97	37.06	10.9	4.01	306	10.5	13.9	143	3.5	102	107	18	10.3	32.4	1	15	0.6	48	0	1	21.78996599
2	37	3	22	23	14	2	4179.83	1890	2289.83	0	0	18.89	3.83	0	0	0	1	0	0	0	0	0	78	129	63	80	22	100	37.28	12.2	3.59	211	10.9	13	142	4	108	114	13	13.2	22.9	1.1	8	0.5	51	0	4	29.29845422
10	77	4	69	47	3	3	6748.31	4280	2468.31	1	1	0.7	3.71	1	1	1	0	0	0	0	0	0	86	152	98	110	16	99	35.56	15.3	4.61	223	13.7	14.8	147	4.3	114	149	13	11.4	29.9	1.1	25	1	67	0	5	38.0078125
1	22	4	31	31	15	3	3490.34	3941	-450.66	1	1	48.96	11.06	0	0	0	0	1	0	0	0	0	81	93	66	73	13	100	38	12.5	4.39	225	12.3	13.5	141	4.4	109	131	12	15.4	26.3	1.4	15	1	67	1	1	23.67125363
4	43	2	53	38	9	7	5722.34	2703	3019.34	1	1	41.95	14.55	1	0	0	1	1	0	0	1	0	89	98	38	53	16	100	36.78	17.2	3.22	248	9.3	15.5	141	3.8	111	124	15	12.3	34.1	1.1	13	0.7	81	0	1	21.52433425
3	45	3	33	35	15	6	5689.57	3846	1843.57	1	1	17.52	10.47	0	0	0	0	0	0	0	1	0	73	150	55	75	16	99	37.22	17.7	3.35	847	10.1	13.3	144	4.7	114	156	14	13.6	27	1.2	9	0.9	69	1	1	18.48163265
3	37	2	31	36	10	3	3296.62	985	2311.62	0	0	16.1	8.08	1	0	0	0	1	0	0	0	0	81	115	57	72	18	99	37.33	15.9	3.18	278	9.7	16.4	136	3.9	101	145	13	12.5	32	1.2	17	0.7	59	0	1	38.34743088
1	22	2	32	24	13	3	6830.2	2490	4340.2	0	0	10.67	6.43	0	0	0	1	1	0	0	0	0	78	155	85	101	18	97	36.67	15.4	4.21	211	13	13.2	139	3.7	104	109	13	10.7	24.2	1	11	0.7	64	1	1	26.47058824
1	19	1	33	31	15	4	2989.93	2698	291.93	1	1	33.98	23.8	0	0	0	0	1	0	0	1	0	61	136	66	86	18	100	36.61	17.2	5.06	222	15.5	13.7	144	3.7	110	245	16	11.8	40.8	1.1	10	0.8	72	0	1	31.93771626
2	28	0	31	27	13	1	6297.92	1012	5285.92	0	0	1.74	1.73	0	0	0	0	0	0	0	0	0	90	114	65	75	16	100	36.83	9.5	3.57	252	11.7	12.7	140	3.6	106	97	17	11.9	28.3	1.1	9	0.6	45	0	1	20.66317889
2	29	3	40	27	13	7	4467.14	2510	1957.14	1	0	23.78	12.68	1	0	0	0	0	0	0	0	1	81	130	57	79	21	94	37.33	9.7	4.14	187	11.7	13.2	143	4.1	108	123	13	12.5	23.7	1.2	21	0.7	76	0	1	22.52595156
2	33	3	18	23	13	1	2450.1	3215	-764.9	0	0	15.02	12.03	0	0	0	1	0	0	0	0	0	84	118	66	79	15	98	36.94	22.7	4.57	256	13.9	12.1	140	4.2	106	145	17	12.7	25.4	1.1	12	0.8	35	1	1	31.39172336
2	42	0	22	19	14	1	2392.5	1840	552.5	0	1	10.39	7.52	0	0	0	0	0	0	0	0	0	87	140	68	86	13	100	36.56	9.7	4.1	163	11.9	12.8	139	4.2	105	125	15	12.7	24.7	1.1	23	1	46	1	1	24.37242798
3	46	3	25	32	14	1	3685	1375	2310	1	1	24.61	20.4	0	0	0	1	0	0	0	0	0	110	105	56	66	21	85	40.17	7.5	3.59	192	9.8	16	135	3.5	105	98	13	15.4	29.9	1.4	18	1.2	48	1	1	24.91365324
2	27	4	15	24	14	2	5986.14	1935	4051.14	0	0	9.39	2.41	0	0	0	0	1	1	0	1	0	74	134	69	84	16	95	35.67	14.7	4.4	373	11.9	16.3	142	4	105	257	15	13.9	21.8	1.2	10	0.7	48	1	1	41.51915868
2	34	3	36	31	15	7	1460.8	900	560.8	0	0	2.95	1.76	0	0	0	0	0	0	0	0	1	97	142	94	117	17	92	37.83	15.7	3.89	263	12.2	13	139	3.7	102	134	12	13.7	38.9	1.2	28	1.4	82	1	1	23.33546614
13	50	3	27	30	15	3	14578.9	2545	12033.9	1	1	36.42	30.58	0	0	0	0	1	0	0	0	0	90	115	67	79	16	97	39	25.7	3.94	121	11.8	13.9	140	4.4	109	101	12	16.7	45	1.5	20	2.2	39	1	5	41.11729393
1	46	2	31	34	15	4	2132.8	1600	532.8	0	1	2.78	2.86	1	1	1	0	1	0	0	1	0	50	111	55	73	16	100	36.22	8.6	4.64	203	12.3	13.3	137	3.8	97	139	22	11.3	25.6	1	24	0.8	80	0	1	22.60487528
2	19	1	17	24	14	1	4675	2070	2605	0	0	3.59	1.87	0	0	0	0	1	0	0	0	0	66	120	68	79	15	96	36.72	7.4	3.98	217	11.5	13.2	140	3.7	106	86	16	10.9	26.8	1	12	0.7	49	0	1	28.73469388
3	17	3	22	24	15	2	6229.34	2500	3729.34	0	0	11.74	6.79	0	0	0	1	1	0	0	1	0	85	112	61	73	17	93	36.39	10.2	3.34	296	10.1	12.6	140	3.2	110	113	13	13.5	53.9	1.2	11	0.7	58	0	1	41.38321995
2	48	2	31	34	14	5	2168.74	1400	768.74	0	0	5.5	4.57	0	0	0	0	1	0	0	1	0	61	155	64	89	16	98	36.33	6.8	4.01	258	11.9	14.4	143	4.7	109	101	17	17.6	27.5	1.6	19	0.7	77	0	1	22.83737024
2	51	3	37	43	15	3	4543.48	2323	2220.48	1	1	1.05	1.81	1	1	1	0	0	0	0	0	0	77	109	64	74	17	98	37.22	11.2	4.09	214	12.7	14.6	142	6.9	106	101	17	12.8	20.8	1.1	17	1.6	66	1	1	26.7299275
1	29	1	27	21	15	3	3021.67	1690	1331.67	0	0	9.55	3.68	0	0	0	0	0	0	0	0	0	62	121	59	74	18	100	36.44	8.3	3.74	261	9.9	13	140	3.6	108	117	12	13.2	27.1	1.1	15	0.6	65	0	1	24.4646016
0	16	1	25	20	15	4	960	165	806.69	0	0	1.04	1.13	0	0	0	0	1	0	1	1	0	61	168	79	104	15	98	36.72	4	4.14	157	12.8	11.9	145	3.8	104	94	14	11.8	33	1.1	14	0.7	80	0	1	24.69529478
2	22	3	22	20	13	1	4411.6	3145	1266.6	0	0	6.57	4.73	0	0	0	0	0	0	0	1	0	72	125	66	83	19	92	37.44	13.2	4.32	237	13.2	13.2	142	4	106	148	13	10.9	25	1	15	0.7	44	1	1	30.07116843
13	89	3	52	37	15	1	2982.67	1995	987.67	1	1	2.98	3.02	1	1	1	0	0	0	0	0	0	112	90	65	72	33	95	36.89	14.1	4.56	183	12	18.6	148	3.8	106	150	24	16.5	85.6	1.5	57	1.6	34	0	5	25.39021852
3	25	3	35	28	15	2	9154.99	2355	6799.99	1	1	22.93	22.9	0	0	0	0	1	1	0	1	0	107	132	95	106	27	97	37.61	17.3	4.98	178	14.8	13.1	145	4.6	106	263	22	11.4	27.9	1.1	12	1	47	1	5	25.56495392
5	45	3	33	40	15	7	8074.13	1725	6349.13	1	1	13.7	13.82	1	1	1	0	1	0	0	0	0	93	155	104	121	23	100	36.5	6.4	3	73	9.8	16.7	137	4.3	105	257	17	15	28.7	1.4	14	0.6	60	1	5	25.15589569
5	44	0	40	34	10	3	3827.92	1690	2137.92	0	0	5.89	2.12	0	0	0	0	1	0	0	1	0	64	139	91	104	18	100	37.06	8.6	3.29	118	11.4	14.3	142	3.3	108	105	12	13.9	28.1	1.3	24	0.9	68	1	1	35.92687075
6	29	3	44	34	15	5	6039.52	2864	3175.52	0	1	2.25	3.25	1	1	1	1	0	0	0	0	0	90	128	66	76	16	96	36.72	13	4.14	120	12.7	15	140	3.5	103	142	16	11.6	29.3	1.1	19	0.6	77	0	5	17.0798004
1	30	2	17	18	15	3	4694.94	5540	-845.06	0	0	7.78	6.87	0	0	0	1	1	0	0	0	0	65	140	127	131	10	99	37.22	6.5	3.73	199	11.2	12.8	134	3.6	104	107	11	12.8	59	1.1	12	0.6	42	0	1	31.1328125
2	27	2	35	25	13	3	4663.3	2562	2101.3	1	0	9.05	9.15	0	0	0	0	1	0	0	1	0	70	106	54	70	20	90	36.17	8.4	3.47	184	11	12	136	4	102	117	15	10.7	25.3	1	12	0.7	61	0	1	21.76899063
0	33	3	18	29	15	3	5435.53	5336	99.53	1	1	50.98	47.05	0	0	0	1	1	0	0	0	0	92	173	109	123	23	100	37.56	14	4.8	210	14.8	13.6	136	3.1	98	190	15	13.9	28.9	1.2	10	1	33	1	4	22.9877551
2	44	3	46	42	15	2	8625.45	5395	3230.45	1	0	1.67	1.71	1	1	1	0	1	0	0	0	0	101	134	98	107	21	100	37.11	20.7	3.78	338	13.3	12.9	136	5.2	106	265	17	10.1	24.2	0.9	19	1.2	59	0	5	25.04960317
5	83	3	64	47	4	5	4557.26	2743	1814.26	1	1	12.75	10.85	0	0	0	0	0	0	0	0	0	54	81	43	52	17	97	37.11	8.4	3.67	219	11.2	13.7	143	3.7	109	236	14	12.1	25.9	1.1	14	0.6	76	0	1	18.66837292
1	34	3	33	39	15	7	5097.53	3361	1736.53	1	1	22.62	17.91	0	0	0	0	1	1	0	0	0	82	127	58	76	22	100	36.89	11.7	4.6	198	12.7	15.3	142	3	102	126	16	12.2	25.2	1.1	14	0.6	61	1	5	40.13671875
5	33	4	41	36	15	2	6829.66	4020	2809.66	1	1	29.94	25.28	1	0	0	1	0	0	0	0	0	123	168	47	65	30	96	38.89	23.9	3.98	233	12	13.4	138	3.9	110	175	13	15.1	31.7	1.3	9	0.8	42	0	1	34.25605536
4	24	2	27	18	15	5	6538.87	3155	3383.87	1	1	12.85	8.87	0	0	0	0	1	0	0	0	0	79	169	73	95	13	97	36.83	12.9	4.34	184	13	13.7	134	3.8	100	130	13	12.9	30.3	1.2	13	0.9	74	1	1	26.77593411
1	30	1	27	26	15	4	3741.49	1350	2391.49	0	0	7.7	1.57	0	0	0	0	1	1	0	0	0	70	138	63	81	17	91	36.78	11.6	3.97	270	11.8	14.9	137	3.7	99	133	13	12.1	24.4	1.1	15	0.6	65	0	1	35.546875
1	21	3	28	34	14	2	3918.03	2597	1321.03	0	0	10.94	8.98	0	0	0	0	0	0	0	0	0	55	96	67	74	16	100	36.72	11.7	3.8	202	11.5	12.1	138	3.9	108	99	14	10.8	23.7	1	15	0.6	51	0	1	29.140625
1	34	2	22	23	15	2	3636.85	2875	761.85	0	0	9.62	8.71	0	0	0	0	0	0	0	0	0	68	125	82	91	21	96	36.39	8.6	4.38	170	13.9	13.4	135	3.9	102	112	14	14.9	27.3	1.3	12	1	55	1	4	25.05930703
1	22	2	10	26	14	1	6008.86	4000	2008.86	0	0	3.8	3.75	0	0	0	0	0	0	0	0	0	83	112	65	80	37	98	36.78	7.4	3.98	175	13.6	12.1	140	3.7	103	106	13	11.4	26.2	1.1	5	0.7	37	1	5	20.74074074
11	70	4	49	37	6	6	4035.71	3406	629.71	1	1	29.55	20.68	0	0	0	1	0	0	0	0	0	102	96	78	82	22	99	36.44	16.4	4.17	295	13.9	13.3	137	4.4	105	198	15	13.9	23.7	1.2	17	0.7	53	0	4	22.82039839
1	24	3	28	29	15	3	4321.63	2289	2032.63	0	1	28.73	12.86	0	0	0	0	1	0	0	0	0	97	112	81	89	23	100	36.72	14.2	5.26	248	16.3	13.6	142	3.6	107	148	15	12.8	36.4	1.2	19	0.6	57	1	1	18.14293829
8	82	4	67	44	15	9	567.84	445	122.84	0	1	2.1	2.2	1	1	1	0	0	0	0	0	1	65	154	65	92	18	100	29.78	18.4	1.97	212	6.1	15.4	138	5.4	97	226	22	21.7	150	2	46	2.3	83	0	5	31.78146259
2	34	1	26	29	14	5	3284.11	1140	2144.11	1	0	12.66	2.93	0	0	0	0	1	0	0	0	0	89	149	56	79	21	94	37	9.3	3.82	549	10.7	16.7	134	5.1	95	340	15	9.8	29.6	0.9	26	0.7	71	0	1	28.398718
6	52	2	39	40	7	2	5386.94	5364	22.94	0	1	3.85	3.86	1	1	1	1	1	0	0	0	0	91	162	116	124	14	100	36.56	9.7	3.99	157	10.6	14.4	140	3.5	104	203	16	11.4	26.7	1.1	7	0.6	54	0	5	32.84439841
8	65	3	51	36	15	12	6150.1	2142	4008.1	1	1	19.71	10.58	1	1	1	0	0	1	0	1	1	81	111	58	69	16	93	37.61	11.2	3.99	243	11.4	15.2	137	5	103	130	18	13.6	26.2	1.2	40	3.1	77	1	4	27.95493197
6	49	2	44	48	7	2	5102.38	4305	797.38	1	1	15.53	8.81	0	0	0	1	0	0	0	0	0	116	110	81	88	22	97	36.56	8.1	3.67	156	10.6	13.6	138	3.7	108	135	11	13.8	28.1	1.3	17	0.6	56	0	5	21.02234466
7	59	1	33	29	9	11	3169.94	1690	1479.94	0	0	15.15	9.95	1	0	0	0	1	1	0	1	1	51	186	88	115	16	100	36.39	8.5	4.22	165	12.2	13.3	144	3.7	104	151	11	21.1	31.1	1.9	24	1.1	88	0	2	29.41295793
4	26	3	21	36	14	3	3169.39	1069	2100.39	1	1	9.18	6.22	1	0	0	0	1	0	0	0	0	78	143	92	104	20	99	37.11	11.1	4.03	218	13.5	14.1	141	4	105	130	14	12.1	22.2	1	12	0.8	51	1	2	26.87867813
2	26	0	17	19	14	1	3621.24	2954	667.24	0	0	10.97	5.17	0	0	0	0	0	0	0	0	0	55	136	67	83	9	93	36.72	8.4	3.97	180	12.5	13.4	137	4.3	104	147	12	12.6	25.6	1.1	15	1	47	1	1	27.56128878
5	73	4	57	40	4	7	4261.37	3625	636.37	1	1	16.37	15.48	0	0	0	1	1	0	0	0	0	83	139	80	94	19	100	38.17	12.9	4.82	231	15	12.6	144	3.8	108	134	16	11.7	24.3	1.1	15	0.9	56	1	5	20.0617284
5	72	4	64	45	3	6	5450.88	5420	30.88	0	1	3.2	3.07	1	0	0	0	1	0	0	0	0	57	123	45	62	18	100	35.89	14.9	3.3	192	9.7	11.9	139	3.5	108	167	12	10.9	25.1	1	12	0.8	77	0	1	20.1384083
6	59	3	47	40	6	3	9903.55	5335	4568.55	1	1	24.51	24.46	0	0	0	0	0	0	0	0	0	67	109	59	71	14	100	37.17	13.8	3.6	219	11.6	12.3	141	4.2	109	116	8	11.8	27.4	1.1	12	1	62	1	1	31.56167151
2	22	4	26	26	15	2	3897.12	3919	-21.88	1	1	20.44	18.59	0	0	0	1	1	0	0	0	0	91	130	93	102	24	100	37.56	9.7	2.91	153	9.4	13.5	136	3.4	104	155	13	13.8	26.1	1.3	6	0.6	47	0	1	15.83758503
1	29	4	26	31	15	2	3719.96	2980	739.96	1	1	6.92	7.1	1	1	1	0	0	0	0	0	0	108	110	53	67	20	100	35.56	15.8	4.5	278	13.5	13.8	144	3.4	108	152	17	12.4	18.4	1	18	0.7	56	0	5	32.62975779
1	18	3	17	24	15	2	4000.85	1425	2575.85	0	0	15.71	1.83	0	0	0	0	0	0	0	0	0	74	145	61	79	16	90	36.78	17.5	4.84	292	15.3	12.2	136	3.3	101	131	16	11.7	25.7	1.1	13	0.7	58	1	1	28.50612245
1	34	2	30	35	13	11	762.5	100	657.48	1	0	6.19	2.01	1	0	0	0	0	1	0	1	1	68	149	81	102	19	95	36.89	8.9	4.6	202	13.7	14.8	141	4.2	97	148	20	11.9	27.1	1.1	14	1.1	65	1	1	27.7877551
5	31	4	30	33	15	5	4996.13	2925	2071.13	1	1	59.14	40.61	0	0	0	0	1	0	0	0	0	90	108	68	81	16	98	37.67	11.4	3.31	267	11.3	13.2	139	4.9	105	112	13	10.5	22.4	1	16	0.8	68	0	5	28.71972318
2	35	4	35	23	14	5	3385.71	3665	-279.29	0	0	11.54	7.51	0	0	0	0	0	1	0	0	0	68	122	58	74	17	99	36	20.1	4.23	202	13.2	13.6	140	3.9	102	266	17	13.4	33.9	1.1	11	0.9	49	1	1	24.65835811
7	55	2	52	46	7	9	3271.51	100	3171.51	1	0	21.48	15.56	1	0	0	0	0	1	0	1	0	81	172	93	113	14	97	37.28	9.5	4	176	12.3	12	138	4.7	99	308	17	11	26.3	1	23	1	88	0	5	27.11651662
8	34	3	44	35	8	2	3844.48	3187	657.48	1	1	20.57	13.51	0	0	0	1	0	0	0	0	0	92	192	156	165	19	97	35.89	10.6	4.39	178	13.8	13.7	140	4.2	103	198	17	11.9	24.4	1	23	0.9	52	0	5	64.09996349
1	29	3	16	27	15	1	5685	4709	976	1	0	13.4	10.73	0	0	0	0	0	0	0	0	0	111	128	78	90	29	100	36.5	12.9	3.14	170	9	14.3	138	3.9	112	89	15	13	28.7	1.2	5	0.5	32	0	5	21.45357371
3	42	3	27	28	14	5	3932.1	1520	2412.1	1	1	16.55	16.5	1	0	0	1	1	0	0	0	0	58	132	68	85	18	100	36.17	8	4.22	177	13	13.5	145	3.4	105	128	13	12.8	24.9	1.1	23	1	79	1	1	30.20761246
3	31	3	34	35	15	4	4141.45	5136	-994.55	1	1	16.29	13.57	1	0	0	0	0	0	0	0	0	64	121	70	82	12	100	34.72	18.4	3.96	405	11.9	14.4	138	4.5	105	139	14	13	22.1	1.1	16	1	72	1	2	25.24709606
1	33	2	27	26	15	3	3880	1250	2630	0	0	9.54	5.71	0	0	0	0	0	0	0	1	0	100	134	64	78	19	93	37.22	6.5	4.64	198	14.5	12.2	138	4.4	104	87	11	10.8	32.3	1	11	0.9	66	1	5	27.94947595
7	42	2	25	24	14	3	2700	1870	830	0	0	44.07	1.96	0	0	0	0	1	0	0	0	0	76	143	70	86	21	100	36.56	1.6	1.9	6	6	16.1	141	3.8	110	109	13	12.7	22.8	1.1	25	1	63	1	1	25.68007405
1	21	2	39	37	13	5	7248.56	6521	727.56	1	1	25.06	15.12	0	0	0	0	0	0	0	0	0	65	157	93	114	12	100	37	8.6	3.57	255	11.8	13.2	145	3.5	110	144	11	11.3	24	1	7	0.6	82	0	1	34.43009857
1	40	3	25	34	15	4	3265.67	2286	979.67	1	0	3.99	4.91	1	0	1	0	1	0	0	1	0	74	139	67	84	18	100	37.28	13.8	4.55	239	13.2	14.3	139	3.8	100	179	21	14.7	21.9	1.3	18	1.1	74	1	5	26.71875
1	25	2	24	28	15	2	780	650	130	0	0	9.9	1.71	1	0	0	0	1	0	0	0	0	80	132	80	93	17	100	36.89	5.5	2.66	223	8.2	13	140	3.8	106	91	15	12.6	29.8	1.2	12	0.5	43	0	1	20.703125
6	43	3	37	40	15	8	6291.48	1072	5219.48	0	1	6.44	6.54	1	1	1	1	1	0	0	0	0	91	143	88	98	12	99	36.72	1.8	3.03	70	9.8	15.9	136	3.5	105	111	11	14.6	34.7	1.4	15	0.8	48	0	5	25.7050737
3	49	3	33	22	8	1	6549.84	5715	834.84	1	1	26.18	22.45	0	0	0	1	0	0	0	0	0	110	114	80	89	17	96	37.06	28	3.81	480	11.2	14.1	141	4.4	107	120	16	12.3	28.3	1.1	6	0.5	46	0	5	36.80440771
1	21	2	16	23	14	3	2522.87	1855	667.87	0	0	3.85	1.91	0	0	0	0	1	1	0	0	0	97	128	76	89	21	94	37	6.1	3.91	279	11.7	12.8	147	3.8	111	121	14	11.2	34.9	1	11	0.6	56	0	2	35.03460208
6	26	2	41	43	10	4	2785.17	1483	1302.17	1	1	15.07	9.95	0	0	0	1	1	0	0	0	0	66	136	49	71	12	100	37.28	13.5	4.27	243	12.2	14	138	4.5	106	150	16	13.3	40.9	1.1	15	0.8	73	0	1	34.62603878
1	16	3	17	17	15	1	4000	5730	-1730	0	0	11.93	9.22	0	0	0	0	1	0	0	0	0	67	132	77	88	14	99	35.56	15.2	5.31	234	15.3	13.6	136	4.2	104	110	12	13.4	25.7	1.1	11	0.8	49	1	1	29.53981008
5	58	2	49	31	15	5	1621.36	250	1371.36	0	0	10.91	10.88	0	0	0	0	0	0	0	0	0	72	133	72	91	14	94	36.61	8.8	2.77	167	8.9	14.6	139	5.3	97	74	29	11.3	28.7	1	91	18.5	55	1	2	33.95918367
5	33	3	31	30	15	3	4796.9	4257	539.9	1	1	22.58	13.82	0	0	0	1	1	0	0	0	0	102	102	69	77	16	99	36.61	17.4	3.52	344	11.6	13.5	139	3.8	107	153	11	10.8	31.5	1	7	0.6	53	0	1	29.21010994
4	15	1	22	28	13	1	6730.81	5807	923.81	0	1	23.79	2.76	0	0	0	0	1	0	0	0	0	62	146	78	96	15	100	37.72	17	4.07	188	12.2	13.8	140	3.8	108	132	12	11.1	26	1	16	0.8	42	1	5	26.57312925
3	50	3	21	29	14	2	3583.16	1515	2068.16	1	0	9.6	4.66	0	0	0	0	1	0	0	1	0	96	128	71	83	27	97	37.22	15.2	3.89	193	11.6	13.4	137	3.3	105	118	14	14	26.1	1.2	29	1.8	57	0	1	39.66942149
5	42	4	35	37	15	6	5587.92	2917	2670.92	1	1	19.02	19.16	0	0	0	0	1	0	0	1	0	80	112	43	58	15	96	36.72	16.2	4.29	177	13.8	11.9	136	4	101	218	19	11.7	24	1.1	21	1.1	73	1	5	34.41478165
1	20	1	22	22	15	3	2871.39	3025	-153.61	0	0	5.07	2.26	0	0	0	0	1	0	0	0	0	77	133	61	78	16	98	36.78	7	4.04	168	12.7	12.8	140	4.3	104	91	11	12	19.9	1.1	11	1.1	63	1	1	25.38146854
4	40	2	22	36	15	4	5474.52	2552	2922.52	1	1	32.78	27.69	0	0	0	0	1	0	0	1	0	80	122	52	69	18	100	36.83	14	4.28	138	11.6	15.6	143	4.1	109	161	13	11.9	23.8	1.1	12	0.7	68	0	1	41.28888889
2	15	1	32	36	13	4	3305.28	1053	2252.28	0	1	13.13	12.17	0	0	0	0	1	0	0	0	0	72	108	64	75	20	99	37.56	9.9	3.83	269	11.5	12.1	139	4.5	106	163	13	12.5	22.3	1.1	14	0.9	68	1	1	28.39302112
2	37	1	31	23	15	5	2131.23	1515	616.23	1	0	7.91	3.37	0	0	0	0	1	0	0	1	0	99	131	95	101	11	100	37.06	9.5	4.51	160	12.3	13.8	143	3.7	105	105	12	11.7	23.5	1.1	19	1.1	83	1	5	22.54471618
2	28	2	36	23	14	5	5004.97	5180	-175.03	0	0	6.57	1.19	0	0	0	0	1	0	0	0	0	76	86	41	52	15	96	36.61	16.5	3.91	224	11.7	14.5	148	3.7	109	149	19	10.9	20.7	1	14	0.6	69	0	1	20.65617914
4	33	1	33	26	12	5	4547.8	2990	1557.8	0	0	12.74	3.97	0	0	0	1	1	0	0	0	0	76	127	62	77	8	97	36.5	8.7	3.84	256	12.2	13	137	3.9	103	113	12	14.2	23.3	1.2	21	1.1	86	1	1	20.76757985
2	21	2	27	25	13	2	5283.79	3460	1823.79	0	0	9.64	1.89	0	0	0	0	0	0	0	0	0	92	129	71	88	13	97	37	9.4	3.88	197	11.3	12.9	136	4	101	133	13	12.1	29.5	1.1	8	0.7	56	0	3	22.31327843
11	61	3	62	38	15	11	2926.13	20	2906.13	1	1	7.06	4.88	1	1	1	0	0	1	0	1	0	84	124	32	57	16	87	36.5	19.2	3.84	286	11.4	15.7	144	3.3	93	256	33	13.7	37.3	1.3	57	8.1	68	1	1	30.07827295
2	33	1	24	25	14	7	548.59	800	-251.41	0	0	4.54	3.36	0	0	0	0	0	1	0	1	0	70	113	54	70	15	90	37.17	9.3	4.4	160	12.6	13.7	142	4.4	105	123	13	15	32.6	1.4	20	1	69	0	1	46.44220722
3	57	3	24	26	10	2	5761.92	3235	2526.92	1	1	11.87	6.87	1	0	0	1	0	0	0	0	0	110	145	85	98	24	96	37.22	14	4.26	238	13.7	13.2	135	3.9	102	156	12	12.3	23.7	1	12	0.8	53	1	3	23.88844098
2	24	2	23	19	14	1	6340.27	5345	995.27	0	0	6.9	4.77	0	0	0	0	0	0	0	0	0	63	174	81	101	14	98	36.89	11.2	4.13	218	13.9	13.1	134	2.5	99	95	19	13.2	26.9	1.2	8	0.5	49	0	1	25.66901276
4	55	4	55	39	5	2	3154.03	2045	1109.03	0	0	1.49	1.51	1	1	1	0	0	0	0	0	0	78	122	84	93	16	100	37.83	24.7	5.46	272	12.2	14.3	142	3.2	105	146	20	12.5	26.1	1.1	9	0.5	53	0	3	25.11111111
2	26	3	13	30	14	1	5980	4975	1005	0	0	8.56	3.76	0	0	0	0	0	0	0	0	0	115	137	73	87	28	99	36.5	12.3	4.3	324	13.1	13.5	139	4.1	102	137	19	11.3	32	1	11	0.7	33	0	5	31.03574182
1	36	3	38	37	15	7	4552.22	4083	469.22	1	1	14.45	14.25	1	1	0	1	1	0	0	1	0	70	70	47	52	13	100	36.33	12.1	4.49	235	10.6	16.5	144	3.9	110	117	14	13	103.8	1.2	16	0.6	76	1	1	22.14290143
4	29	3	26	23	15	7	3274.26	1685	1589.26	1	0	3.96	3.83	1	1	1	0	0	0	0	1	0	69	141	81	97	14	96	36.94	10.1	4.11	140	13.5	13.9	139	3.7	103	149	12	12.9	26.1	1.2	10	0.9	85	1	1	28.16602535
7	54	3	57	42	10	8	3159.57	1395	1764.57	1	1	33.03	33	0	0	0	0	1	1	0	1	0	86	119	65	75	15	95	35.78	18.3	4.19	141	13.2	13.8	141	3.4	108	161	13	12.3	34.5	1.1	14	0.8	76	0	5	26.57232113
2	29	3	34	27	14	4	3593.44	2125	1468.44	0	0	8.59	2.45	0	0	0	0	0	0	0	0	0	120	149	93	108	26	99	36.94	8.5	4.21	309	13.3	13.6	144	3.6	108	134	13	12.7	20.1	1.1	12	0.7	56	0	1	23.90003387
1	26	4	32	34	15	8	5193.38	4010	1183.38	1	1	7	2.83	0	0	0	0	1	1	0	1	0	79	150	130	135	12	100	36.56	7.8	2.76	221	9	13.8	142	3.7	107	256	15	12.8	26.9	1.2	14	0.9	84	0	2	32.06744702
2	30	2	20	26	14	3	3333.07	3490	-156.93	1	0	27.51	21.49	0	0	0	1	1	0	0	0	0	71	134	79	88	16	99	35.44	10.4	4.21	362	12.9	13.3	136	4.2	102	133	14	12.1	18.7	1	8	0.6	63	0	1	25.57998615
6	38	1	39	34	14	6	2415	100	2315	0	0	8.8	7.81	0	0	0	0	1	0	0	0	0	71	125	55	84	14	96	36.83	8.4	4.34	219	12.1	13.4	139	4.3	104	94	11	11.8	33.6	1.1	23	1	82	0	1	31.61579284
8	68	2	51	41	8	6	4360.25	1195	3165.25	1	1	23.75	23.82	0	0	0	0	1	0	1	0	0	63	157	66	90	19	100	37.11	14.7	4.27	180	14.8	11.9	135	4.1	101	221	13	12.7	29.3	1.2	17	0.7	73	1	5	25.36848073
5	79	3	63	41	3	5	8411.16	3616	4795.16	1	1	24.37	14.3	0	0	0	0	1	0	0	1	0	82	111	55	70	18	88	36.56	11.5	4.43	236	13.3	15	135	4.4	106	191	17	10.9	27.4	1	15	0.9	67	0	1	26.76378772
3	26	2	29	40	11	7	2944.14	1275	1669.14	0	0	14.02	1.95	0	0	0	0	1	0	0	0	0	103	120	56	70	16	100	37.06	9.4	4.31	240	12.9	13	138	3.5	102	143	15	11.5	27.5	1.1	10	0.6	79	0	2	22.83737024
9	94	4	76	52	5	5	2470.48	1384	1086.48	0	1	0.97	1.01	1	1	1	0	0	0	0	0	0	91	127	49	67	18	96	38.5	15.5	4.22	209	13	15	145	4	104	142	16	11.9	28.4	1.1	23	0.8	70	0	5	27.34375
4	62	3	36	35	15	4	3548.42	1450	2098.42	1	0	26.85	1.13	0	0	0	0	0	0	0	0	0	121	148	122	132	29	95	36.72	21.7	3.71	51	12	13	134	4.4	95	226	17	17	28.3	1.6	37	1.4	63	1	1	40.42901534
1	25	2	25	26	15	3	4480	3410	1070	0	0	8.71	8.69	0	0	0	0	1	0	0	1	0	85	114	63	79	15	95	36.67	8.2	3.82	236	10.8	14.3	138	3.7	103	126	16	11.5	28.6	1.1	8	0.7	63	0	4	19.140625
8	51	3	53	35	9	3	4841.27	2023	2818.27	1	1	43.09	7.01	1	0	0	1	1	0	1	0	0	120	171	112	126	22	100	36.56	20.3	5.14	285	20	13.2	138	3.6	105	173	21	12.2	35.9	1.1	11	1.1	61	0	1	29.38475666
2	18	2	10	20	14	1	4088.47	2450	1638.47	0	0	6.79	6.76	0	0	0	0	1	0	0	0	0	96	140	68	86	16	96	37.67	10.5	4.85	171	13.9	12.2	139	4	100	128	18	11.5	28.2	1.1	13	1.2	36	1	2	31.12267995
3	46	3	32	36	10	5	2127.55	2105	22.55	0	0	11.75	5.67	0	0	0	0	1	0	0	0	0	79	129	91	103	15	94	37.22	8.1	3.87	215	11.9	13.3	142	4.5	107	150	14	10.8	29.2	1	14	0.8	62	0	1	20.83044983
1	38	1	24	17	15	1	6340	3115	3225	0	0	14.16	10.91	0	0	0	0	0	0	0	0	0	64	114	63	71	17	96	36.72	10.2	4.75	197	14	12.2	144	4.1	113	97	14	11.4	27.4	1.1	14	1.1	28	1	1	23.67125363
2	20	2	24	26	14	10	1573.02	2250	-676.98	0	0	8.74	3.71	0	0	0	0	0	0	0	0	1	76	148	79	95	17	97	36.78	6.3	4.44	183	11.2	16	140	3.6	105	126	13	14.2	31.9	1.3	20	1.1	77	0	2	29.63980579
2	31	3	22	26	14	3	2600	1805	795	0	0	7.65	3.78	0	0	0	0	0	0	1	0	0	72	124	58	75	18	100	37.5	13.1	3.86	237	12.5	12.2	136	3.9	105	149	12	13.1	24.8	1.1	14	0.7	51	0	1	26.11570248
1	20	2	26	33	14	2	9062.37	4540	4522.37	1	1	12.86	12.83	0	0	0	0	1	0	0	0	0	72	139	72	85	12	94	37.22	7.3	4.97	201	15.2	12	134	3.5	94	124	18	13.3	28.8	1.2	17	0.8	54	1	5	24.48565201
2	25	3	22	20	14	3	5434.58	4715	719.58	0	0	8.35	1.62	0	0	0	0	1	0	0	0	0	77	118	75	85	17	99	36.39	19.4	3.84	255	11.9	13.9	141	4	108	184	16	11	28.2	1	12	0.6	51	0	1	25.08503401
1	36	3	25	31	15	3	5119.35	4198	921.35	1	1	18.86	17.85	0	0	0	0	0	0	0	0	0	78	109	57	72	18	100	37.22	21.9	4.19	222	13.3	12.2	148	3.6	109	132	17	10.9	20.1	1	14	0.8	24	1	1	19.82072971
1	35	0	27	21	15	5	3303.46	1925	1378.46	0	0	7.85	7.18	0	0	0	0	1	0	1	1	0	66	136	60	77	19	97	36.44	10.8	4.73	313	14.8	14.3	137	4	100	96	14	9.6	26.3	0.9	12	0.6	67	1	1	29.95013288
1	23	2	17	20	15	1	6282.79	3300	2982.79	0	0	8.59	6.96	0	0	0	0	1	0	0	0	0	76	139	67	88	9	95	36.61	15	4.67	274	11.2	16.9	136	3.7	97	127	20	11.8	28	1.1	13	0.8	48	1	5	22.83950617
4	54	3	46	40	6	5	6514.91	2156	4358.91	1	1	24.9	24.88	0	0	0	0	0	0	0	0	0	60	113	73	86	18	95	36	15.5	4.3	254	12.9	13.2	143	4.5	104	190	16	11.4	22.4	1.1	12	0.9	62	0	5	28.3446712
2	31	0	22	19	15	1	3241.67	2270	971.67	0	0	5.51	1.58	0	0	0	0	0	0	0	0	0	48	88	57	65	12	99	36.61	5.3	4.04	131	12.5	12.9	137	3.8	107	113	13	12.1	28.9	1.1	7	0.7	40	0	4	19.87278407
4	42	2	34	33	14	7	3056.03	885	2171.03	0	0	10.18	9.16	0	0	0	0	0	0	0	0	1	62	115	58	71	33	96	36.33	13.4	4.46	145	13.5	13.7	137	5.2	106	102	15	10.6	22.5	1	19	1.4	70	1	1	21.11140972
8	72	4	68	43	5	4	4631.09	2883	1748.09	1	1	23.84	13.85	0	0	0	1	0	0	0	0	0	83	103	80	84	19	100	37.61	12.1	3.69	216	11.3	14.2	138	3.4	104	132	12	13.4	28.6	1.2	22	0.7	76	0	5	19.7265625
2	26	2	22	34	15	5	3663.48	2449	1214.48	1	1	25.25	25.2	0	0	0	0	1	0	0	0	0	73	153	77	97	17	100	37.33	9.3	4.01	172	13.6	12.6	132	3	93	103	15	11.1	27.3	1	4	0.4	62	0	5	26.24852935
3	13	1	33	25	10	9	3284.03	3720	-435.97	0	0	20.25	4.45	0	0	0	0	0	0	0	1	1	69	147	129	133	17	98	36.56	8.7	4.43	285	11.7	15.3	139	2.8	107	111	15	12.5	34.2	1.1	6	0.8	73	0	2	29.0625
1	28	2	25	20	13	4	5460.03	6620	-1159.97	0	1	12.07	3.86	0	0	0	0	0	0	0	1	0	73	155	86	104	19	99	37.17	11	4.1	170	12.6	12.6	137	3.2	101	177	14	11.4	23.6	1.1	10	0.5	58	0	1	25.88057064
10	70	3	60	41	3	4	3810.14	2183	1627.14	1	0	19.03	18.03	1	0	0	0	1	0	0	1	0	113	89	53	64	14	100	36.39	13.9	3.89	210	11.6	13.3	143	3.2	105	132	15	12.9	71.9	1.2	10	0.7	72	0	2	32.36854981
10	105	2	73	41	3	7	2340.09	251	2089.09	1	1	12.22	8.07	1	1	0	0	0	1	0	1	0	63	119	64	76	9	100	36.56	4	3.76	154	11.5	16.7	137	3.8	98	131	18	12.8	30.2	1.1	32	7.4	63	1	2	20.43209877
1	27	3	28	26	14	5	2771.7	1460	1311.7	0	0	10.99	6.99	0	0	0	0	1	0	0	0	0	79	156	61	86	23	99	37	15.1	3.07	242	9.6	13.9	139	4.1	106	103	14	11.1	26.8	1	23	0.9	80	0	1	22.89281998
2	20	1	22	29	14	2	2873.8	1850	1023.8	0	0	8.59	1.83	0	0	0	0	0	0	0	0	0	88	158	88	106	19	100	37.28	11.2	4.72	197	14.5	12.8	138	3.7	105	93	14	11.6	27.1	1.1	12	0.9	53	1	1	26.09812177
6	80	4	57	49	5	5	7980	6639	1341	1	1	20.3	20.3	0	0	0	0	1	1	0	1	0	57	173	66	98	14	100	38.67	15	4.14	184	11.3	13.5	136	4	103	220	17	13.6	28.9	1.3	9	0.6	56	0	4	30.59313215
1	32	4	31	36	15	3	3045.69	1812	1233.69	1	1	3.48	4.56	1	0	1	0	1	0	0	1	0	90	142	87	100	18	100	36.78	19.9	4.93	438	14.6	13.7	138	4.7	103	152	19	11.4	33.2	1.1	6	0.6	62	0	5	25
5	30	2	33	40	14	7	2449.4	1560	889.4	0	1	4.65	3.83	1	1	0	0	1	0	1	0	0	69	138	61	85	27	100	37.39	8.5	4.14	172	10	18	145	3.8	108	135	11	13	28.7	1.2	11	0.9	91	1	1	35.8292403
1	29	2	17	22	15	3	3484.72	1750	1734.72	0	0	7.71	1.77	0	0	0	0	1	1	0	1	0	86	157	83	100	22	96	37.67	9.3	4.4	208	12.8	13.2	136	3.5	101	224	11	13.5	27.9	1.2	15	1.1	59	1	1	31.03806228
2	56	4	52	39	15	13	8312.65	4780	3532.65	1	1	14.67	3.08	0	0	0	0	0	1	1	1	1	49	94	51	61	11	100	36.44	12.2	3.21	172	9.6	14.7	139	3.4	108	258	18	12.1	20.2	1.1	42	1.5	86	0	1	24.8015873
4	39	2	40	31	8	3	7316.88	6119	1197.88	1	1	17.11	13.42	0	0	0	1	0	0	0	1	0	74	104	44	57	21	98	36.78	9.1	3.89	160	12	12.4	135	3.4	106	157	10	12.1	28.9	1.1	8	0.5	61	0	1	28.47750865
2	25	1	17	18	14	2	4650	2915	1735	0	0	8.92	7.83	0	0	0	0	0	0	0	0	0	55	127	71	85	19	99	37.22	8.2	4.41	215	13.4	12.8	133	4.3	101	135	11	11.1	33.5	1	13	0.8	44	1	1	25.60553633
1	26	3	25	19	15	2	2936.2	2301	635.2	0	0	6.79	3.81	0	0	0	0	0	0	0	0	0	93	124	74	89	20	100	37	5.9	4.09	132	12	13.1	134	3.5	100	89	17	14.1	36.9	1.3	9	0.6	51	0	5	33.60881543
1	25	3	24	28	14	10	2255.17	1042	1213.17	0	0	54.36	3.11	1	1	0	0	0	1	1	1	0	77	136	69	89	13	98	36.44	13	3.51	163	12.2	12.8	142	4.2	103	113	17	12.3	28.8	0.9	19	0.9	78	1	5	26.03940437
4	26	2	39	30	13	10	4540.73	1915	2625.73	0	1	18.91	1.46	1	0	0	0	1	0	1	0	0	70	142	76	91	20	97	36.44	14.8	4.58	236	13.8	13.5	140	3.2	104	142	16	10.5	20.6	1	20	0.6	75	0	1	36.62162671
1	18	1	22	17	15	1	1000	2650	-1650	0	0	9.71	9.68	0	0	0	0	0	0	0	0	0	64	106	67	79	12	99	37	14	3.67	307	11.2	12.9	137	3.6	105	134	15	11.3	27.5	1	6	0.7	48	0	1	33.7890625
1	42	2	32	42	15	6	2008.19	750	1258.19	1	0	5.92	1.9	0	0	0	0	1	1	0	1	0	132	109	41	57	16	96	37.83	13.3	3.94	200	10.6	19	136	4.4	102	271	16	13.5	28.6	1.2	20	1	84	1	1	26.85185185
2	27	3	28	27	14	4	1660	701	959	0	0	4.6	3.76	0	0	0	0	1	0	0	0	0	95	126	65	81	22	98	37.06	12.3	4.02	219	13.1	12.1	143	3.6	102	144	14	12.3	26.3	1.1	13	0.6	75	0	1	30.15164399
1	24	3	17	24	14	2	2927.17	2475	452.17	0	0	13.97	4.09	0	0	0	1	0	0	0	0	0	75	150	63	83	16	97	35.89	17	4.23	295	11.9	16.3	141	3.3	108	115	11	14.3	25.6	1.2	5	0.4	49	0	1	31.6620753
3	22	0	17	20	14	2	6336.7	5275	1061.7	0	0	11.05	6.15	0	0	0	0	1	0	0	0	0	80	131	78	92	13	92	36.83	10.3	4.52	131	13.8	12.4	141	3.6	104	101	15	11	32.4	1	10	0.7	53	1	1	26.3958034
6	50	2	37	30	7	2	4803.83	2493	2310.83	1	1	23.63	23.55	0	0	0	0	1	0	0	0	0	85	113	89	96	17	99	36.83	11.4	4.83	243	14.5	14.6	141	3.9	105	125	16	11.1	25.7	1	20	0.7	58	0	1	30.1102789
4	25	3	13	28	15	1	5004.64	2096	2908.64	1	1	21.6	21.56	0	0	0	0	1	0	0	0	0	90	131	117	121	16	100	38.33	11.5	4.67	216	13.6	13.8	140	3.4	105	123	13	12.4	27.9	1	16	1.3	42	1	3	26.60899654
4	53	2	49	34	8	6	5126.33	2692	2434.33	1	1	13.13	13.04	0	0	0	1	0	0	1	1	0	48	156	70	91	14	100	36.39	8.2	3.09	268	10.2	12.3	141	3.5	110	135	10	12.2	52.5	1.1	8	0.5	74	0	1	23.4375
3	19	3	30	28	15	5	5650.14	3890	1760.14	1	1	24.99	14.31	0	0	0	0	0	0	0	0	0	67	152	89	108	19	100	36.56	14.9	3.83	379	11.7	12.9	142	3.2	101	172	21	12.5	150	1.2	9	0.6	67	0	5	24.22476587
1	27	2	27	23	15	4	3168.86	2000	1168.86	0	0	7.89	7.85	0	0	0	0	0	0	0	1	0	81	90	61	69	16	99	36.78	9.5	3.66	187	11.2	13.2	143	4	107	120	13	12.5	25.8	1.2	13	0.5	71	0	1	23.38435374
2	34	4	24	30	15	4	5179.08	3535	1644.08	0	0	1.39	1.41	1	1	1	0	1	0	0	0	0	74	147	99	111	18	99	37.56	13.7	3.76	175	10.7	14.6	130	2.6	97	120	16	13.4	31.2	1.2	32	1.7	53	0	5	19.56371191
2	22	1	22	22	14	1	2726.95	3180	-453.05	1	0	12.55	10.88	0	0	0	1	0	0	0	0	0	94	115	62	75	17	99	36.72	10.7	4.06	269	12.5	12	138	3.9	105	110	14	12.3	26.4	1	5	0.5	44	0	1	25.1953125
6	82	3	59	50	5	5	1982.4	1252	730.4	1	1	23.64	23.69	1	1	1	1	1	0	0	1	0	100	145	73	88	20	100	36.78	8.8	3.67	128	11.7	13.3	140	4.2	103	149	14	12.1	23.4	1	22	0.7	78	0	5	18.76246754
3	52	3	25	28	15	4	7514.37	3655	3859.37	1	1	22.53	16.59	1	0	0	0	1	1	0	0	0	85	117	61	74	19	95	37	17.2	3.96	214	12.2	13.4	136	4.6	103	318	14	13.9	30.4	1.2	20	0.8	66	1	1	37.2244898
2	53	2	22	27	13	2	2668.3	2440	228.3	0	0	7.64	2.56	0	0	0	1	0	0	0	0	0	83	109	66	76	11	97	36.78	11.5	4.72	247	12.1	13.1	137	3.9	104	155	16	12.5	20.9	1.1	10	0.7	54	0	2	29.54571117
6	35	4	50	34	15	8	6356.73	1845	4511.73	1	1	18.75	17.9	1	1	1	0	1	0	0	1	0	84	89	59	65	23	100	37	46.1	3.33	107	9.1	15.5	140	5.4	106	136	12	14.9	30.2	1.4	14	1	67	1	4	38.61961451
9	65	3	39	37	15	1	6415.35	2828	3587.35	1	0	1.58	6.35	1	1	1	0	0	0	0	0	0	120	91	32	39	29	100	36.94	29.1	6.47	315	18.8	11.7	136	6.1	106	227	21	12.5	37.4	1.2	24	2.1	26	1	5	38.376141
1	18	1	15	22	14	2	1276.72	1475	-198.28	0	0	1.53	1.5	0	0	0	0	0	0	0	0	0	72	114	68	81	15	99	36.56	6.5	4.21	252	12.5	12.6	144	4	105	83	15	13.2	25.4	1	15	0.7	54	0	1	23.20719955
2	25	3	31	33	15	11	5897.35	1749	4148.35	1	1	30.66	6.91	1	0	0	0	0	0	1	0	0	87	164	80	104	27	99	38.67	16.3	3.65	211	12.2	13.7	142	3.4	106	221	14	12.5	21.9	1.1	12	0.8	63	1	5	27.74270925
3	29	4	31	33	15	3	3120.25	2398	722.25	1	1	7.15	8.18	1	1	1	0	1	0	0	0	0	64	139	57	75	13	95	36.28	14.5	5.51	399	15.2	15.4	140	4.4	105	194	11	12.8	22.5	1.1	15	0.9	62	1	5	30.53061224
1	19	2	57	38	15	12	4210.84	4140	70.84	1	0	23	21.14	1	0	0	0	1	0	1	0	0	89	148	131	138	15	100	37	6	3.97	223	10.9	16.7	149	3.4	114	92	11	13.4	30.6	1.2	7	0.6	81	1	2	21.93168934
1	16	2	17	16	15	2	3026.7	2375	651.7	0	0	7.61	3.6	0	0	0	0	0	0	0	0	0	84	136	92	103	22	94	36.89	8.5	5.94	197	11.5	16.6	136	3.7	106	105	8	11.3	27.5	1	10	0.8	52	1	1	23.93952784
2	29	2	13	23	14	1	1200	2755	-1555	0	0	13.62	1.47	0	0	0	0	0	0	0	0	0	93	109	67	76	15	98	36.78	7.8	3.7	203	9.2	14.8	136	3.4	107	102	10	13.1	29	1.1	4	0.5	34	0	2	25.29411765
1	35	3	17	23	15	3	3607.9	2090	1517.9	0	0	8.68	6.86	0	0	0	1	1	1	0	0	0	84	135	80	90	19	97	36.61	13	4.84	232	14.2	12.8	139	4	102	227	14	11.4	28	1.1	15	0.8	56	1	4	34.91596779
2	33	2	40	29	13	4	2432.55	1360	1072.55	0	0	8.11	4.21	0	0	0	0	0	0	0	0	0	67	110	61	70	17	96	37	20.8	2.69	260	9.4	12.6	135	3.6	108	110	13	10.5	25.8	1	14	0.4	70	0	1	19.06771066
3	27	2	31	39	13	12	4338.23	2425	1913.23	1	1	20.98	6.95	1	0	0	0	0	0	1	1	1	55	120	50	126	12	100	35.56	6	3.4	155	11	13.3	139	3.7	109	114	12	12.6	30	1.1	16	1	88	1	1	23.49480969
2	34	2	30	29	15	8	1245.33	1075	170.33	0	0	17.95	1.17	1	0	0	0	0	1	0	0	0	71	138	55	76	23	98	37.22	4	3.8	111	11.6	13.8	140	4.3	108	126	11	14.3	31.1	1.2	16	0.9	72	1	1	32.6505206
5	37	4	23	28	9	1	3985.86	3075	910.86	1	1	16.64	10.09	0	0	0	0	1	0	0	0	0	82	142	82	96	20	100	37.5	12.6	3.92	283	11.6	13.9	137	4.2	101	132	11	13.4	21.3	1.1	10	0.6	39	0	1	43.29795918
2	50	4	59	39	15	7	2994.19	3355	-360.81	0	1	1.65	1.74	1	1	1	0	1	0	1	1	0	140	139	96	110	16	95	37.22	22.1	6.04	526	14.4	16.7	153	5.9	114	260	18	11.4	25.7	1.1	15	1	83	1	1	19.83471074
13	100	4	54	40	3	2	11862.34	4365	7497.34	1	1	13.54	13.5	1	0	0	0	1	1	0	0	0	104	133	103	113	17	99	37.28	33.1	4.19	465	10.8	14.3	140	4	102	408	25	15.3	26.5	1.4	15	1.1	39	0	5	38.78787879
5	49	4	22	32	15	1	9443.56	10270	-826.44	1	1	31.53	31.51	0	0	0	1	1	0	0	0	0	89	103	42	55	15	76	38.28	13	4.51	288	14.3	12.8	128	4	98	117	15	13.5	27	1.2	10	1.2	28	1	1	31.17190754
1	25	1	26	45	15	2	3525.16	1549	1976.16	0	1	44.95	44.99	0	0	0	0	1	0	0	0	0	65	138	84	100	30	99	36.28	5.8	4.67	113	14	13.2	144	3.7	109	109	13	13.1	26.8	1.2	13	0.7	54	1	1	32.60772194
1	27	0	26	27	13	2	3693.3	850	2843.3	0	0	6.75	1.84	0	0	0	0	1	0	0	0	0	70	156	97	115	11	99	36.44	5.8	4.91	155	15.2	13.2	141	3.9	103	102	17	11.9	28.3	1.1	13	0.9	55	1	1	34.71783866
0	31	3	28	32	15	5	5141	3483	1658	1	1	32.31	28.5	0	0	0	0	1	0	0	0	0	49	150	86	100	16	100	35.78	10.3	3.94	156	12.2	13	137	4.1	103	130	18	11.1	26.7	1	13	0.6	65	0	1	31.58861341
1	32	2	37	35	15	6	3622.07	3128	494.07	1	1	12.98	13	1	1	1	0	0	0	0	0	0	88	126	86	96	16	96	37.33	8	3.18	287	10	14	141	3.9	107	119	12	13.6	28.5	1.2	10	0.8	77	0	1	33.16326531
1	25	3	28	34	13	2	5180.19	4348	832.19	1	1	15.2	11.36	0	0	0	0	1	0	0	0	0	84	153	72	89	13	96	36.61	13.8	3.66	290	11.9	13.2	137	4	105	117	15	12.2	30.8	1.1	13	0.8	51	1	1	32.06665825
2	29	2	20	23	14	1	4077.5	4780	-702.5	0	0	5.47	2.61	0	0	0	1	0	0	0	0	0	67	118	65	77	16	98	37.28	10.4	4.03	290	13.2	12	137	4	103	114	14	12.3	26.2	1	11	0.6	41	0	1	24.24242424
4	25	3	49	34	8	4	3929.66	3447	482.66	1	1	14.42	12	0	0	0	0	0	0	0	1	0	88	100	62	74	16	95	36.61	16	4.77	217	13.8	13.5	137	3.9	100	152	15	12.8	30.8	1.2	19	0.9	71	1	5	31.7716265
1	30	3	34	34	15	3	8226.68	4090	4136.68	1	1	42.68	38.74	0	0	0	0	0	0	0	0	0	80	134	82	96	30	100	36.61	21.4	4.21	259	12.7	12.2	136	3.5	101	125	19	11.4	27.6	1	10	0.5	53	0	5	22.74659864
2	28	1	22	27	14	1	5044.97	1880	3164.97	0	0	5.82	1.84	0	0	0	0	0	0	1	0	0	73	107	65	76	24	97	37.06	6.9	3.67	226	10.7	12.9	143	3.9	110	100	14	12	28.9	1.1	12	0.8	42	0	1	24.65306122
1	22	2	20	16	15	3	4525.8	1960	2565.8	0	0	18.69	1.72	0	0	0	0	0	0	0	0	0	87	89	70	74	20	98	37	12.4	4	361	8.7	18.7	136	3.9	103	100	16	13	24.8	1.2	8	0.6	48	0	2	28.30924036
1	8	3	15	15	15	1	5752.87	4320	1432.87	0	0	18.98	18.98	0	0	0	0	0	0	0	1	0	84	125	72	83	15	99	37.11	16.9	4.3	227	12.5	12.1	139	3.5	105	177	18	11.6	23.7	1.1	16	1.2	49	1	1	27.65087044
2	36	1	43	37	13	6	1229.17	500	729.17	1	0	4.63	1.05	1	0	0	0	0	0	0	0	0	63	115	74	86	17	97	37.39	10.9	4.25	176	12.1	14.1	140	5.5	107	110	12	12.5	28.7	1.2	14	0.8	87	0	5	27.55478662
1	20	1	27	23	13	3	4808.1	3395	1413.1	0	0	11.87	7.74	0	0	0	1	1	0	0	1	0	80	152	77	91	21	100	36.94	8.4	3.74	201	11.8	12.6	139	3.8	105	136	14	11.9	39.6	1.1	14	0.7	65	1	5	22.06790123
2	41	3	27	47	15	8	3665.74	1390	2275.74	0	1	2.64	2.07	1	1	0	0	1	1	0	1	0	102	148	60	80	16	100	36.78	18.3	3.66	181	10.5	14.4	137	4.2	96	351	29	11.6	25.2	1.1	17	1.1	86	0	1	24.23822715
2	23	3	27	28	14	4	3857.66	4310	-452.34	0	0	8.19	5.93	0	0	0	1	1	0	0	0	0	52	80	35	44	15	100	35.44	7.3	3.46	274	11.2	12.5	136	3.4	104	145	13	13.4	136	1.1	11	0.5	62	0	1	23.986678
2	23	1	31	33	15	4	4767.05	2808	1959.05	1	1	21.58	21.57	0	0	0	0	0	0	0	0	0	55	130	50	72	18	99	37.28	9.8	3.88	169	11.4	12.6	140	4.1	106	107	14	11.6	25.3	1.1	16	1	78	1	1	28.13208617
1	17	3	22	25	14	1	3742.91	2130	1612.91	0	0	7.45	2.51	0	0	0	0	1	0	0	0	0	82	130	85	95	19	99	37	9.9	4.87	190	12.4	14	140	4	108	101	15	12.3	24.6	1.1	10	0.9	42	1	2	21.8579235
0	16	2	15	20	15	2	3201.25	2250	951.25	0	0	6.98	6.96	0	0	0	0	0	0	0	0	0	83	143	83	99	12	99	37.06	9	4.85	194	13.6	14.3	141	3.8	103	97	14	11.3	26.3	1	6	0.6	52	0	1	32.94251288
2	31	1	30	27	13	6	4011.76	2545	1466.76	0	0	13.52	6.25	0	0	0	0	0	0	0	0	0	61	119	69	79	15	100	36	4	3.39	154	10.1	13.1	140	4	109	113	11	12.3	62.5	1.1	9	0.6	74	0	1	25.4912764
5	45	4	41	33	14	5	2611.88	1945	666.88	0	0	7.87	2.53	0	0	0	0	1	0	0	1	0	97	164	77	98	15	95	35.44	11	4.54	260	13.6	13.4	140	4.6	106	131	19	12.9	28.8	1.1	14	0.9	92	0	5	20.77003122
1	38	3	28	33	15	1	4308.64	3963	345.64	1	0	16.59	16.58	0	0	0	0	0	0	0	0	0	78	109	49	62	20	100	36.89	11.1	3.76	201	11.2	13.1	140	5.3	109	107	14	12.5	46.5	1.2	9	0.5	20	0	1	15.625
0	12	3	21	26	15	2	4801.6	3225	1576.6	1	1	23	19.22	0	0	0	1	1	0	0	0	0	77	129	81	93	21	100	36.56	16.8	4.46	210	13.1	13.6	141	3.7	108	138	15	10.6	38.2	1	11	0.8	51	1	1	26.33700618
1	24	2	15	17	15	1	6802.55	5390	1412.55	0	0	8.22	5.88	0	0	0	0	0	0	0	0	0	68	111	60	71	13	96	35.61	7.2	3.58	312	10.6	13.1	141	3.7	109	112	11	14	25.1	1.2	8	0.4	39	0	2	25.9687787
8	62	2	55	40	9	6	2952.28	2882	70.28	1	1	7.98	9	1	0	1	0	0	0	0	0	1	71	150	85	96	23	98	36.33	11.2	3.47	157	10.9	13.9	142	3.5	104	159	27	10.9	20.4	1	39	3.4	71	0	5	28.65013774
14	113	3	61	45	15	5	3850.45	1122	2728.45	1	1	1.95	2.12	1	1	1	0	0	0	0	0	0	116	120	51	67	10	100	36.67	23.5	2.53	46	9	18.8	123	4.9	90	128	12	24.6	39.5	2.4	30	1.1	54	1	4	25.34402222
4	14	2	39	25	8	7	1490	2850	-1360	1	0	7.89	1.73	1	0	0	0	0	1	0	1	0	83	153	85	106	12	98	37.06	8.5	2.9	133	7.8	18.1	138	2.9	101	107	14	15.6	29.8	1.4	10	1	73	1	1	31.3671875
1	13	2	17	30	14	1	2532.11	2445	87.11	0	1	15.16	7.3	0	0	0	0	0	0	0	0	0	69	123	70	82	14	100	36	15.2	4.21	266	13.6	13.2	137	4.2	102	127	13	11.9	25.6	1	13	0.8	50	1	5	24.4244898
1	29	2	24	19	14	8	4228.8	4712	-483.2	0	0	3.28	1.36	0	0	0	0	0	0	1	0	0	64	126	68	81	11	97	36.72	4.5	4.59	185	12.8	13.2	137	3.7	100	142	13	11	27	1	15	0.7	59	0	1	23.87511478
2	54	3	45	43	15	7	3866.15	2180	1686.15	0	1	16.7	7.61	0	0	0	0	0	0	1	0	1	66	122	56	72	24	100	37.11	14.9	3.19	172	10.5	13.6	131	3.8	97	141	16	14.6	27.8	1.4	14	1	86	1	1	26.75386445
4	73	1	37	39	6	5	4085.25	2706	1379.25	1	1	45.07	45.11	1	0	0	0	1	0	0	0	0	86	192	93	119	14	100	37.67	8.4	3.88	152	13.9	14.8	132	3.7	96	120	14	12.6	26.7	1.1	9	0.8	53	1	1	23.183391
0	22	3	13	26	15	2	4563.3	3738	825.3	0	0	13.95	13.94	0	0	0	0	0	0	0	0	0	83	126	88	100	24	97	37.28	11.2	3.69	248	11.6	12.5	140	4.1	101	185	19	12.6	25.6	1.2	11	0.8	32	0	1	23.85492312
0	29	0	27	18	15	3	2000	1370	629.71	0	0	5.72	5.7	0	0	0	0	1	0	0	0	0	60	127	75	90	18	97	36.94	6	4.39	223	13.4	12.1	140	4.4	107	88	10	13.2	28.8	1.2	23	0.8	61	1	1	29.92046459
2	18	2	22	23	14	2	6807.62	6929	-121.38	0	0	13.76	8.77	0	0	0	0	0	0	0	0	0	98	132	82	93	14	97	37.44	7.8	3.52	215	12	12.4	138	3.8	104	109	17	10.6	29	1	12	0.7	51	0	1	28.03359163
6	39	3	36	28	12	8	2446.3	2185	261.3	1	0	15.03	2.92	0	0	0	0	0	0	0	0	0	83	124	55	69	18	100	37.5	8.4	3.33	139	11.1	14.1	139	4	106	147	12	12.1	28.3	1.1	14	0.8	86	1	5	23.41876026
2	19	3	27	27	13	2	4436.3	4100	336.3	0	0	9.09	7.14	0	0	0	1	1	0	0	0	0	68	133	68	82	14	100	36.72	9.1	3.73	174	11.3	12.5	143	3.8	108	144	13	11.5	26	1.1	9	0.7	59	0	2	29.20110193
9	71	3	37	38	15	2	12489.61	1900	10589.61	1	1	17.86	11.89	0	0	0	0	1	0	0	0	0	117	106	67	80	25	91	36.61	8.4	3.36	113	10.3	14	144	3.3	110	113	18	12.8	31.6	1.2	22	1.1	45	0	2	28.09917355
3	28	2	44	29	9	11	1093.3	1375	-281.7	1	1	27.95	17.63	0	0	0	0	1	0	1	1	0	74	165	72	118	19	99	36.44	15.3	4.13	219	13.8	12.9	139	3.3	97	90	17	11.9	29.3	1.1	16	0.7	80	1	5	27.6990504
0	35	3	36	43	15	6	1519.91	903	616.91	0	0	2.32	1.83	1	1	0	0	0	0	0	0	0	112	188	90	114	19	100	37.17	12.5	4.61	234	15.1	14.6	139	4	103	187	19	13.2	29.3	1.1	20	0.8	81	1	4	23.50780533
2	43	2	38	31	15	4	3355.39	2719	636.39	0	0	10.61	9.13	0	0	0	1	1	0	0	0	0	74	132	62	77	21	100	36.72	6.3	4.13	149	13.4	12.4	145	3.4	112	165	14	11.8	25.9	1.1	14	0.6	76	0	5	22.55172902
4	58	3	38	34	13	7	8256.24	2892	5364.24	1	1	39.86	25.11	0	0	0	0	1	1	0	1	0	103	125	60	78	18	100	37.5	14.6	4.44	199	14.1	11.8	133	5.7	93	529	28	11.1	28.2	1	24	1	60	1	1	31.67346939
3	48	3	40	38	11	6	850	805	45	1	0	70.62	4	0	0	0	0	0	1	0	1	0	104	109	66	81	24	94	37.11	13.3	3.53	248	6.8	18.2	140	4	106	232	15	17.4	150	1.6	18	0.9	79	0	1	30.94702216
4	53	2	40	39	6	2	6786.31	6640	146.31	1	1	34.73	21.22	0	0	0	0	1	0	0	0	0	82	118	57	70	21	94	36.56	7.8	3.32	105	10.9	12.7	143	3.5	108	110	12	11.9	24.6	1.1	10	0.7	53	0	5	24.74745426
6	85	3	52	31	3	7	770.83	1585	-814.17	0	0	4.62	1.05	1	1	0	0	1	0	1	0	0	65	199	49	89	27	97	35.56	18.7	3.63	246	11.9	13	137	4.2	99	168	15	13.7	23.7	1.2	17	1.2	91	1	1	20.65414215
1	30	1	22	19	15	1	3991.4	1700	2291.4	0	0	6.69	2.61	0	0	0	0	0	0	0	0	0	84	138	62	81	15	99	36.83	5.7	3.94	195	12.7	11.7	138	3.8	103	117	13	13.2	24.1	1.1	10	0.8	47	0	1	21.45087236
0	24	1	22	18	15	2	4222.08	4250	-27.92	0	0	10.9	8.82	1	0	0	1	0	0	0	0	0	57	117	70	82	15	88	36.39	11.1	3.42	237	11.2	12.7	140	4.2	107	146	12	10.7	35.7	1	12	0.6	53	0	1	34.52708907
1	22	2	28	33	15	3	3485.78	1745	1740.78	0	1	12.06	6.96	0	0	0	1	0	0	0	1	0	71	147	66	87	19	95	37	8.7	3.74	244	12.1	13.1	141	3.9	112	134	9	12.3	29.5	1.1	11	0.5	64	0	1	34.23324151
3	21	2	28	24	13	5	3622.36	2080	1542.36	0	0	4.45	1.29	0	0	0	0	1	0	1	0	0	88	172	101	115	24	98	37.44	9.9	5.54	254	15.3	13.4	139	3.7	102	134	16	11.1	23.9	1.1	20	1.2	68	1	1	29.01785714
4	31	2	27	29	15	3	4673.28	3151	1522.28	1	1	13.93	14.08	1	1	1	0	0	0	0	0	0	49	124	63	80	18	100	36.89	18.1	4.23	226	13.3	12.6	143	3.1	109	261	18	12.6	28.8	1.2	13	1.1	53	1	5	19.77142857
1	22	3	17	18	15	1	2499.28	2300	199.28	0	0	6.87	1.85	0	0	0	0	0	0	0	0	0	90	147	106	112	18	97	37.28	14	5.1	227	15.9	13.2	139	3.8	104	140	17	10.9	30	1	10	0.6	48	0	1	32.80895692
0	19	0	27	18	15	3	3223.8	3750	-526.2	0	0	7.25	6.29	0	0	0	0	0	0	0	0	0	65	119	77	90	15	100	36.56	7.2	4.39	153	15	11.9	139	4.1	100	74	20	10.3	27.3	1	9	0.7	61	1	1	56.58669081
1	20	2	17	19	15	2	3490.7	2225	1265.7	0	0	7.72	7.69	0	0	0	0	1	0	0	1	0	71	145	80	124	16	99	36.83	12.9	5.07	278	15.8	13.5	139	4.2	103	110	13	12.3	29.5	1.1	11	0.6	56	1	5	27.38212547
3	23	2	24	25	14	8	2500	2800	-300	0	0	14.12	9.15	0	0	0	0	0	1	0	1	0	72	140	79	94	23	95	37.06	12	3.6	99	12.2	13	137	4.7	102	143	14	14.3	28.2	1.3	18	0.8	78	1	5	29.13562097
3	43	1	40	26	13	9	1467.88	1875	-407.12	0	0	8.47	1.46	1	0	0	0	0	1	1	0	1	55	184	66	99	21	97	36.5	7.7	3.92	133	11.1	15.3	139	4.2	102	107	16	13.5	29.2	1.2	40	1.3	88	1	1	23.98148148
9	49	4	43	33	15	2	9375.58	3120	6255.58	1	1	28.01	20.3	0	0	0	0	0	0	0	0	0	114	75	53	58	17	100	38.61	20.6	3.67	186	10.9	13	140	4.7	110	214	13	11.7	26.7	1.1	21	1.1	56	1	5	24.78425752
1	23	1	22	20	15	2	4260.03	1660	2600.03	0	0	9.58	7.91	0	0	0	0	0	0	0	0	0	76	118	75	88	12	100	37.06	6.3	4.34	192	10.5	14.4	139	4	104	97	13	12.2	28	1.1	11	0.6	52	0	5	22.51612641
5	69	3	48	47	5	1	9827.63	8485	1342.63	1	1	4.04	4.13	1	1	1	0	0	0	0	0	0	143	81	67	67	22	100	36.39	16.1	2.21	195	7.2	14.3	138	4.4	107	144	11	13.6	24.2	1.3	8	0.5	30	0	5	29.61580592
2	24	1	15	19	14	2	4509.72	4120	389.72	0	0	5.7	1.21	0	0	0	1	0	0	0	0	0	54	127	68	83	17	96	36.72	7.4	3.98	290	11.7	13.3	140	3.8	106	108	17	11.4	33.5	1.1	13	1.1	52	1	1	30.86419753
3	20	2	35	35	11	6	4976.13	2060	2916.13	0	1	6.87	6.84	1	0	0	0	1	0	1	1	0	83	163	82	104	17	100	37	10.1	3.83	165	12	13.2	143	3.6	105	139	15	11.8	22	1.1	12	0.7	75	0	1	32.82981302
3	47	4	29	40	15	8	5380.87	1100	4280.87	1	1	16.68	11.46	0	0	0	0	1	1	0	1	0	78	93	44	59	18	100	37	13.6	4.26	206	12.5	15.2	136	3.8	100	167	18	12.1	25.9	1.1	25	0.7	77	0	4	33.77777778
1	35	3	40	40	15	6	2916.11	834	2082.11	0	1	24.7	3.65	1	0	0	0	1	0	0	0	0	83	96	40	53	21	100	37.11	20.8	4.23	317	13	12.5	140	3.5	102	145	21	11.5	22.7	1.1	19	0.9	78	0	1	25.390625
3	24	4	28	31	14	3	4263.7	2637	1626.7	1	0	27.39	17.73	0	0	0	0	0	0	0	0	0	74	123	73	85	19	100	37.5	11.6	4.41	178	13.2	13.5	140	4	104	136	16	13.5	36.2	1.2	16	1	65	1	1	25.01417234
4	28	3	41	40	13	4	2508	406	2102	0	0	8.44	2.47	0	0	0	0	1	0	0	1	0	82	131	58	76	21	97	37.11	10.5	4.57	172	13.2	13.9	138	3.9	101	116	15	12.7	29.9	1.2	8	0.7	73	0	5	29.94036269
0	36	2	21	31	15	3	1613.9	650	963.9	0	0	20.65	3.28	0	0	0	0	1	0	0	0	0	110	224	142	159	19	96	37.11	7.9	5.45	189	17.5	12.5	140	3.3	100	119	18	10.7	29.3	1	14	0.8	50	1	1	31.34948097
4	37	4	30	35	11	1	7502.69	2000	5502.69	0	1	19.63	1.6	0	0	0	0	0	0	0	0	0	81	104	54	65	23	100	36.22	5.9	3.4	178	11.9	13.5	145	4	108	149	14	12.7	32	1.2	5	0.7	47	1	5	28.7654321
4	54	3	45	26	15	3	11616.97	4775	6841.97	0	0	32.78	1.43	1	0	0	0	0	0	0	0	0	120	115	56	70	18	99	36.61	1.8	2.03	34	7	20.9	136	3.8	101	72	28	9.7	28.7	0.9	13	0.7	44	1	5	20.47376798
2	20	2	26	33	14	3	4768.5	2718	2050.5	0	0	7.37	7.34	0	0	0	0	0	0	0	0	0	83	121	63	80	12	97	36.72	12	3.8	239	10.8	13	139	4	103	131	18	12.9	27.7	1.2	12	0.8	62	0	1	28.22838647
4	34	2	21	32	14	1	5843.47	3485	2358.47	0	1	5.88	1.74	0	0	0	0	0	0	0	0	0	107	110	84	88	12	98	37	7.6	4.16	216	13.7	16	139	3	101	254	15	10.9	25.4	1	8	1.3	48	1	1	28.48696587
0	22	1	20	25	15	2	2446.67	2750	-303.33	0	0	3.01	1.04	0	0	0	0	1	0	0	1	0	48	167	70	99	16	94	37.06	10	4.83	282	14.2	13	139	3.6	104	115	19	10.9	27.2	1	13	0.7	56	0	5	30.37649219
2	29	2	30	20	15	4	2684.29	1925	759.29	0	0	9.27	2.31	0	0	0	0	1	0	0	1	0	105	150	77	94	20	99	36.78	11	4.7	239	14	13.5	141	4.2	108	124	12	10.9	28	1	15	1.2	72	1	1	30.3871439
10	59	2	44	27	14	7	1525.54	2075	-549.46	0	0	50.54	2.18	1	1	0	0	0	0	1	0	1	95	137	59	78	16	98	37	10.7	1.77	39	5.3	19	130	4.9	97	424	15	23.9	35.9	2.2	23	1.5	70	1	1	22.06889639
0	17	0	17	16	15	1	3028.75	2000	1028.75	0	0	3.83	1.7	0	0	0	0	0	0	0	0	0	65	118	66	79	15	97	36.56	6.9	3.79	196	11.3	11.9	138	4.2	106	118	10	11.6	26.9	1	6	0.7	50	0	1	20.89965398
0	28	3	36	35	15	7	2038.34	1305	733.34	1	1	21.23	15.48	0	0	0	0	0	0	0	0	0	83	107	65	79	15	100	36.83	15.8	4.28	262	12.4	13.4	138	3.8	103	185	14	11.9	25.8	1.1	14	1	86	0	1	19.56295525
2	19	3	22	31	14	2	3875.17	1680	2195.17	1	1	22.81	17.58	0	0	0	1	1	0	0	0	0	56	129	76	86	14	98	37.83	14.7	4.68	452	14.3	14	140	3.5	106	148	15	12.2	22.3	1	15	0.6	51	0	1	29.30228532
3	20	3	35	25	15	2	3988.02	4200	-211.98	0	1	13.14	10.98	0	0	0	1	0	1	0	0	0	89	121	88	96	18	100	36.5	22.6	3.71	304	12.1	13.4	140	5.6	113	175	12	12.8	68.6	1.1	12	0.7	45	0	5	24.72806654
1	25	1	17	18	15	1	469.17	1950	-1480.83	0	0	10.03	3.09	0	0	0	0	1	0	0	0	0	70	129	80	75	16	99	-17.78	5.8	5.37	222	14.2	14.6	137	3.8	108	221	18	22.2	61.2	1.6	24	0.4	34	0	2	25.39343112
1	27	2	25	26	15	3	2352.73	2150	202.73	0	0	4.98	4.99	0	0	0	0	0	0	0	1	0	96	143	84	99	12	97	37.06	9.4	4	171	13	12.8	139	4	104	93	13	11	29	1	8	0.8	68	1	1	30.86419753
4	59	4	44	43	6	7	3817.43	4945	-1127.57	0	1	4.18	3.41	1	0	0	0	0	0	0	0	0	70	135	51	70	15	99	36.89	12.4	3.54	245	11.6	13.3	142	6.3	113	131	11	12.9	28.4	1.1	18	0.6	85	1	1	15.7962316
2	14	2	17	23	14	1	5590.3	4650	940.3	0	0	13.51	8.62	0	0	0	0	0	0	0	0	0	81	120	79	87	31	98	37.44	10.1	4.9	159	13.3	13.2	143	4.2	108	110	12	12.5	28.7	1.2	8	0.9	46	1	2	34.22839506
2	20	4	39	32	15	4	2606.78	3030	-423.22	1	1	31.25	30.99	0	0	0	1	0	0	0	0	0	72	95	50	61	14	100	35.61	15.5	3.75	268	11.4	12.5	153	3.1	120	134	12	12.1	40.2	1.1	11	0.8	79	0	1	21.64127424
3	16	3	28	25	15	4	6898.89	6030	868.89	1	1	23.47	18.33	0	0	0	1	1	1	0	0	0	70	149	67	86	18	100	37.28	10.3	3.25	233	9.9	13.8	138	3.5	105	153	12	13	24.9	1.2	9	0.8	65	0	5	36.05705898
3	21	4	20	28	15	3	2167.88	3475	-1307.12	0	0	12.96	7	0	0	0	1	1	0	0	1	0	85	136	70	86	13	95	36.11	13.9	4.1	386	12.9	12.8	139	4.1	104	130	16	11.9	23.1	1	9	0.5	54	0	1	34.7585532
1	17	1	20	22	14	3	3713.3	2350	1363.3	0	0	3.09	2.17	0	0	0	0	0	0	0	1	0	80	118	77	91	11	100	36.83	7.9	4.37	181	13.9	13.1	139	3.5	107	92	12	11.2	25.1	1	8	0.8	63	1	4	31.08886296
3	53	4	43	42	10	5	2701.84	2978	-276.16	1	1	5.44	5.46	1	1	1	1	1	0	0	1	0	78	112	61	73	20	100	35.67	12.4	2.85	225	10.3	14	137	4.1	105	84	17	12.6	23.1	1.1	17	0.9	80	0	5	24.1015625
5	71	3	67	52	5	4	9621.43	9673	-51.57	1	1	1.42	1.4	1	1	1	0	1	0	1	0	0	94	140	72	90	19	100	36.5	17.7	4.18	287	11.6	14.2	148	4	112	241	19	10.7	32.1	1	15	0.9	77	0	1	27.61245675
8	50	4	39	39	11	4	3748.78	1888	1860.78	1	1	10.49	11.07	1	1	1	1	0	0	0	0	0	106	157	94	108	18	95	37.17	18	4.22	57	12.7	14	140	3.7	105	246	16	12	25.4	1.1	22	1	76	1	1	29.38988095
7	40	4	39	39	15	1	4052.5	6805	-2752.5	1	0	1.54	1.7	1	1	1	0	0	0	0	0	0	124	164	100	113	32	99	37.94	24.9	4.51	243	14.6	14.3	133	4.1	103	118	17	12.3	29.6	1.1	11	0.6	44	1	1	29.83276644
0	14	2	17	19	15	3	2740	3825	-1085	0	0	2.64	1.74	0	0	0	0	1	0	0	1	0	79	176	86	107	16	98	36.83	11.4	4.22	220	14.4	12.8	139	3.3	105	110	12	10.6	28.7	1	5	0.5	56	0	1	3.519619501
2	42	2	30	25	15	4	2681.67	1250	1431.67	0	0	11.98	11.92	0	0	0	0	1	0	1	1	0	61	144	75	91	14	100	36.5	13.6	4.77	133	13.3	13.5	139	4.2	104	111	13	12.8	26.2	1.2	26	1.1	75	1	1	24.05693475
7	48	3	40	38	15	6	8140.92	1659	6481.92	1	0	12.79	12.76	1	1	1	0	0	0	0	0	0	90	147	82	97	28	100	36.94	7.4	3.28	25	9.7	14.9	137	3.8	107	175	18	19	36	1.7	37	1.1	54	1	1	30.23823048
5	50	4	57	34	15	4	3978.25	3341	637.25	1	1	6.96	7.07	1	1	1	0	1	0	0	0	0	87	55	34	39	15	100	35.33	18.8	4	175	12.4	12.4	140	3.4	106	195	14	13.4	23.1	1.2	24	1.1	73	0	5	28.45096372
7	82	3	69	40	3	4	4829.61	4289	540.61	1	1	94.45	22.56	1	1	0	0	0	0	0	0	0	75	163	89	109	22	100	36.33	10.1	3.29	145	12	11.8	143	3	107	132	15	12.3	31.1	1.1	24	1.2	70	1	2	18.44254582
7	43	4	34	28	15	3	6485.29	2260	4225.29	1	0	3.6	3.69	1	1	1	0	1	0	0	0	0	94	90	57	68	28	99	36.39	14.4	4.31	205	14	13.3	152	5	116	139	18	11.6	26.8	1.1	12	0.7	66	0	5	23.82222222
5	60	2	53	26	9	6	2823.89	3493	-669.11	1	0	11.9	8.04	0	0	0	1	0	0	1	0	0	73	172	75	101	15	97	35.78	37.1	4.87	109	15.5	14.3	134	4.5	104	145	18	13.6	28.2	1.2	18	0.9	72	1	1	30.6640625
2	19	3	20	21	14	1	2816.86	4807	-1990.14	0	0	13.85	7.77	0	0	0	1	1	0	0	0	0	95	130	53	70	17	100	37	16	4.58	494	10.1	17.1	136	4.1	101	178	18	13.7	28.1	1.2	9	0.7	47	0	4	29.85048186
2	37	3	25	22	13	2	5012.42	6815	-1802.58	0	0	11.67	1.11	0	0	0	0	1	0	0	0	0	63	125	73	84	14	100	36.17	16.9	4.57	190	13.5	13	141	4	105	191	13	14.5	24.4	1.3	19	1.1	51	1	2	28.38010204
8	26	2	38	36	9	2	3871.6	1791	2080.6	1	0	35.79	10.83	0	0	0	0	0	0	0	0	0	84	114	79	88	22	100	37	10.7	3.21	146	11.5	14.3	138	3.3	104	156	14	10.4	22.8	1	5	0.8	51	1	5	21.68163265
1	34	3	20	29	14	5	3452.53	1370	2082.53	1	1	19.5	19.5	0	0	0	0	1	0	0	1	0	77	124	74	87	18	96	36.72	12.3	4.7	263	15.3	12.2	139	4.2	105	130	14	18.8	24.8	1.7	13	0.9	64	1	1	25.43209877
4	57	4	39	37	15	2	3472.67	7228	-3755.33	1	0	0.23	1.59	1	0	0	0	0	0	0	0	0	81	106	83	87	20	100	32.78	13.5	4.48	352	13.9	12.1	149	4.4	110	172	17	11	26.5	1	15	0.8	59	0	5	23.61328125
7	82	1	60	42	3	6	4544.13	2284	2260.13	1	1	38.79	22.75	0	0	0	0	0	1	0	0	0	64	187	88	113	15	100	36.44	9.9	3.93	299	11.3	12.4	140	4.2	106	177	12	11.3	28.2	1	21	0.8	84	1	1	29.62166682
7	76	2	46	43	3	4	67.12	2700	-2632.88	0	1	2.45	1.52	1	1	0	0	1	1	0	1	0	82	179	69	92	16	100	36.72	8.2	4.68	235	13.4	13.8	142	4	104	168	12	12.9	26.9	1.1	19	1	64	1	1	35.71321927
3	19	2	17	21	14	3	3379.23	1700	1679.23	0	0	10.76	7.8	1	0	0	0	0	0	0	0	0	68	157	78	94	11	99	37.22	19.5	4.82	132	14.3	13.1	137	3.4	101	133	15	12.3	26.1	1.1	14	0.8	49	1	5	28.13208617
1	22	2	22	19	14	2	2311.45	1490	821.45	0	0	10.08	10.07	0	0	0	0	0	0	0	0	0	80	119	83	94	17	98	36.89	14.4	4.71	193	13.9	12.8	139	4.4	107	143	12	13.3	30.1	1.2	13	0.8	46	1	1	20.67901235
4	31	2	15	25	14	4	3558.33	2105	1453.33	1	0	11.4	5.35	0	0	0	0	1	1	0	1	0	94	164	77	95	14	95	36.67	9.3	4.21	98	12.3	14.6	138	3.8	107	278	12	15.1	55.1	1.4	16	0.8	54	0	4	44.28854875
12	94	3	69	44	3	2	9832.81	8116	1716.81	0	1	1.71	2	1	1	1	1	0	0	0	0	0	100	149	75	90	26	86	36.33	30.9	5.22	295	16.1	13	136	5.1	106	310	17	11.7	89.1	1.1	11	0.7	48	1	5	30.73941662
0	16	1	27	19	15	4	2422.6	3200	-777.4	0	0	6.48	5.67	0	0	0	0	1	0	0	1	0	83	112	73	85	16	91	36.89	9.3	3.94	194	12.6	12.6	142	4.4	105	102	16	10.5	25.4	1	8	0.8	61	0	1	38.4194085
4	59	3	37	39	7	2	3699.23	3165	534.23	1	0	15.18	13.05	0	0	0	0	1	0	0	0	0	53	94	66	73	15	100	36.39	17.9	4.38	271	14.4	14.1	139	4.5	105	125	19	11.2	30.2	1	15	0.9	48	1	1	28.08641975
8	98	4	70	48	3	2	6645.42	5119	1526.42	1	1	2.11	2.13	1	0	1	0	0	0	0	0	0	68	124	72	87	12	98	36.44	16.8	4.51	42	13.3	12.5	141	4.3	104	206	18	12.4	27.1	1.1	13	1	56	0	1	24.76586889
3	45	3	37	37	10	4	3382.33	2275	1107.33	0	1	10.7	5.53	0	0	0	1	1	0	0	0	0	77	140	78	82	16	96	37.22	14.5	4.24	308	13.1	12.8	142	3.7	109	130	15	12	24.5	1	11	0.7	65	0	1	28.06244261
0	27	1	25	23	15	3	6161.11	1285	4876.11	0	0	5.93	2.89	0	0	0	1	1	0	0	0	0	50	145	65	83	11	91	35.06	11.9	3.61	286	11.1	14.4	143	3.2	109	120	13	13.7	29.2	1.2	12	1	63	1	1	29.9382716
1	21	3	25	24	15	3	2593.15	2817	-223.85	0	0	12.15	7.12	0	0	0	0	0	0	0	0	0	85	138	70	85	20	94	36.11	10.1	5	212	14.7	13.7	138	4.1	104	156	13	12.3	23.5	1	13	0.8	64	1	1	36.11428571
4	64	3	43	34	4	2	5437.6	5490	-52.4	0	0	15.48	10.36	0	0	0	0	0	0	0	0	0	97	127	79	88	18	94	36.5	13.2	4.63	283	13.9	12.5	138	3.9	102	190	14	10.9	28.2	1	13	0.8	56	0	1	21.2283737
9	123	4	72	61	3	3	8654.62	10260	-1605.38	1	0	1.23	2.36	1	1	1	0	0	0	0	0	0	111	138	99	130	14	100	35.61	16.6	4.37	300	13	13.1	137	4.4	102	247	16	13.5	26.4	1.2	11	1	56	1	5	21.29393424
2	26	2	28	34	15	7	5337.03	3092	2245.03	1	1	6.14	6.27	1	1	1	1	1	0	1	0	0	80	121	47	64	24	100	36.11	12	3.28	194	10.6	12.8	140	3	108	207	14	13	46.2	1.1	10	0.6	88	0	3	27.11111111
4	35	3	36	32	10	2	6339.65	6532	-192.35	1	1	24.09	17.44	0	0	0	1	1	0	0	0	0	90	90	56	64	16	100	37.11	10.9	4.84	202	14.6	13.7	146	3.3	110	114	13	12.3	87.3	1.1	9	0.7	58	1	4	33.00339475
1	33	3	10	22	14	2	3465.1	1675	1790.1	1	1	9.07	5.29	0	0	0	0	1	1	0	0	0	71	143	77	102	17	99	36.83	14.1	5.21	300	15.6	12.8	135	4.1	101	234	9	11.7	26	1	15	1.1	33	1	1	27.65087044
0	21	1	19	23	15	2	970	976	-6	0	0	2.14	1.22	0	0	0	0	1	0	0	0	0	63	105	58	73	15	98	37.17	8.7	5.34	189	15.3	12.7	138	4.2	104	101	14	11.8	28.4	1.1	14	1.1	56	1	1	29.56654595
2	16	3	25	23	13	2	6963.56	2235	4728.56	0	0	9.9	7.93	0	0	0	0	1	1	0	0	0	92	107	61	75	16	99	36.61	12.3	4.05	176	10.6	16.4	137	4.2	106	206	13	12.1	25.2	1.1	9	0.7	42	0	5	38.80859375
3	16	4	35	28	15	3	5871.25	5290	581.25	1	1	1.84	1.97	1	1	1	0	0	0	0	0	0	65	114	77	85	18	100	39.44	15	4.5	239	13.6	13.7	137	4.3	101	114	11	11.9	25.7	1.1	19	1.2	62	1	1	22.67573696
1	24	0	25	21	14	5	2457	2900	-443	1	0	16	12.89	0	0	0	1	1	0	0	0	0	51	146	88	101	13	99	36.89	8.7	3.56	219	11.4	12.7	138	3.7	102	78	9	11.2	26.8	1	14	0.7	74	0	1	24.21875
3	27	2	43	31	15	4	1891.99	4285	-2393.01	0	1	0.44	2.53	1	0	1	0	1	0	0	1	0	62	191	69	100	16	98	35.56	10.5	4.72	137	15.3	13.5	144	3.2	107	282	20	10.6	25.6	1	14	0.7	73	0	3	23.80540166
5	41	4	47	33	15	3	8462.17	6055	2407.17	1	0	1.55	1.69	1	1	1	0	0	0	0	1	0	82	82	56	63	23	98	37.28	17.2	3.66	245	10.9	14.3	141	4.4	107	142	16	11.1	22.2	1	18	1	63	0	5	24.18314256
7	43	2	35	23	13	7	1530	1675	-145	0	0	34.98	3.27	1	0	0	0	1	0	0	0	0	84	147	68	88	11	96	36.89	8.1	2.19	72	8	21.6	139	3.6	101	114	16	25.2	39.7	2.3	17	0.5	73	1	5	30.37037037
3	33	3	27	30	12	3	2384.04	1614	770.04	1	0	25.81	12.1	0	0	0	0	0	0	0	0	0	85	139	71	87	22	93	37.33	12.7	4.48	189	13.8	13.3	140	3.5	104	135	14	10.4	26.9	1	13	0.8	65	0	1	29.30363898
1	42	2	17	19	14	4	3888.3	2180	1708.3	1	1	63.82	61.87	0	0	0	1	0	0	0	0	0	75	154	79	98	24	100	37.39	10.6	3.61	325	10.8	14	138	3.6	112	103	11	13.3	73.8	1.1	7	0.5	42	0	5	24.90358127
4	45	3	47	40	9	7	2442.83	2166	276.83	1	1	18.79	18.91	1	1	1	1	1	0	0	0	0	61	150	61	82	16	96	36.22	12.1	3.68	211	11.5	14.4	145	3.5	111	67	11	12.7	23.6	1.1	16	0.7	84	1	5	20.01403321
2	20	1	33	32	14	6	4352.07	2070	2282.07	1	0	11.99	6.73	0	0	0	1	0	1	0	1	0	76	95	71	78	23	99	36.89	5.8	3.22	186	10.5	13	138	4	108	151	10	11.1	26.3	1	10	0.6	84	0	1	24.87514863
10	94	3	55	42	3	2	5692.26	4928	764.26	1	1	8.38	8.54	1	1	1	1	0	0	0	0	0	64	118	87	94	24	100	35.78	9.2	3.1	192	9.8	13.4	142	4	112	103	11	13.6	22.9	1.2	10	1	57	1	2	21.44175317
13	122	4	81	56	3	2	11150.62	1030	10120.62	1	1	1.64	3.61	1	1	1	0	1	0	0	0	0	68	89	50	63	16	96	36.61	24.9	5.09	262	15.1	12.7	145	8.7	109	108	38	12.3	33.2	1.1	26	4	46	1	2	26.4825713
3	45	2	46	38	14	5	2821.64	1866	955.64	1	1	19.66	15.55	0	0	0	1	1	0	0	0	0	63	159	52	76	14	100	35.23	12.1	3.78	221	11.9	14.4	139	4.8	110	202	15	12.4	24	1	29	1.2	84	1	1	25.89506173
1	25	0	29	36	15	6	1977.43	1162	815.43	0	1	14.47	5.5	1	0	0	0	1	0	0	1	0	73	106	62	72	20	99	37	6.8	4.02	200	11.7	13.1	140	3.6	107	97	13	13.1	30.9	1.2	15	0.7	80	1	1	20.74074074
2	13	3	23	32	15	2	6156.03	3241	2915.03	1	1	12.13	10	0	0	0	1	0	0	0	0	0	58	128	69	83	14	98	37.67	7.8	4.02	134	12.3	13.7	136	3.9	105	178	13	12.6	32.8	1.1	8	0.7	55	1	1	27.16049383
5	55	3	39	40	15	6	4532.4	1648	2884.4	1	1	15.32	14.92	1	1	1	1	0	0	0	0	0	79	95	50	60	20	100	37.33	20.8	3.37	340	8.7	15.7	142	4.5	109	155	14	13.9	63.3	1.3	14	0.7	72	0	1	31.88170697
2	59	3	44	46	15	8	2748.98	2315	433.98	0	0	1.68	1.72	1	1	1	0	1	0	1	0	0	91	143	76	94	11	100	37.5	7.2	3.77	144	11.1	13.8	132	3.6	95	121	16	11.4	24.3	1	18	0.8	82	0	5	35.95959596
2	28	0	17	26	14	4	4722.9	1906	2816.9	0	0	5.84	2.79	0	0	0	1	1	0	0	1	0	58	136	80	93	14	97	36.72	11.6	4.35	217	12.8	15.7	139	4.5	102	129	19	12.2	28.7	1.1	15	0.7	53	0	1	45.35147392
1	32	2	26	28	15	2	1830	500	1330	0	0	1.68	1.66	0	0	0	0	0	0	0	0	0	76	97	62	73	14	97	36.94	14.5	3.99	170	12.3	13	141	4.3	106	109	13	12	24	1.1	10	0.7	47	0	1	26.53769841
4	54	3	35	42	9	4	3039.7	6100	-3060.3	1	1	23.86	6.21	0	0	0	0	0	0	0	0	0	56	96	49	60	14	100	34.44	11.5	2.9	290	9.5	12.8	141	3.4	110	131	8	11.5	27.3	1.1	5	0.4	57	1	1	17.91633074
1	40	2	15	30	15	1	5093.11	4616	477.11	1	1	18.61	16.83	0	0	0	0	0	0	0	0	0	98	113	71	84	16	100	37.33	9.4	3.75	162	10.9	12.9	144	3.4	108	97	12	13.4	24.8	1.2	10	0.6	26	0	5	19.1200271
1	23	2	22	23	13	2	2355	2120	235	0	0	9.76	8.62	0	0	0	0	1	0	0	0	0	69	144	72	93	10	99	36.78	12.2	4.41	254	13.4	13.1	137	4.4	100	155	18	11.1	70.7	1	16	0.9	55	1	1	29.7942179
3	36	1	22	24	14	3	5245.8	1550	3695.8	0	0	3.96	1.04	0	0	0	0	0	0	0	0	0	50	130	86	98	8	97	36.44	5	3.59	168	10.7	14.2	139	4.3	106	73	10	12.4	26.2	1	20	1	56	1	1	28.92994568
2	47	2	17	33	14	1	4455.92	1620	2835.92	0	0	8.52	5.63	0	0	0	1	0	0	0	0	0	94	112	58	70	17	97	36.72	9.2	4.11	170	12.9	13	141	3.6	109	80	12	13	29.1	1.2	9	0.9	19	1	5	22.21625011
12	95	4	71	52	3	7	6203.17	4164	2039.17	1	1	24.82	22.55	1	1	0	1	1	1	0	1	0	127	136	86	98	27	100	36.28	29.5	4.38	316	13.1	13.6	141	4.2	109	581	18	14.1	24.6	1.2	14	0.8	61	0	1	35.15625
5	45	3	48	29	8	5	3720	1300	2420	1	0	29.03	26.83	0	0	0	0	0	0	1	0	0	72	135	67	87	21	97	37	23.1	4.06	116	13.3	12.3	143	2.5	103	140	15	17.7	29.7	1.6	24	1.2	75	1	1	26.3958034
3	43	3	49	38	7	9	1100	2250	-1150	1	0	6.67	5.89	1	0	0	0	1	0	0	1	0	85	165	124	138	20	89	36.5	10.8	3.69	373	11.5	14.9	133	3.9	90	158	20	12.5	25.6	1	10	0.9	81	1	1	35.09270153
2	40	4	13	26	14	3	2158.22	1535	623.22	0	0	4.74	4.77	0	0	0	0	1	0	0	0	0	113	150	136	143	18	100	34.44	13.1	4.49	200	12.8	12.8	140	4.4	103	110	15	13.4	23.6	1.2	13	0.8	28	1	1	25.46401086
4	44	2	46	32	7	11	2091.68	1805	286.68	0	0	8.02	1.01	1	0	0	0	0	0	1	0	1	91	137	90	98	18	96	37.06	5.4	3.76	406	10.9	17.8	135	3.4	103	131	15	12.8	38.9	1.2	28	1.2	63	0	1	25.5588462
4	51	1	33	22	15	5	3763.9	2380	1383.9	1	0	11.37	8.61	0	0	0	1	1	1	0	1	0	87	129	66	80	13	95	36.61	11.3	4.33	230	12.8	13.5	135	4.2	100	221	18	13.8	28.3	1.3	30	1.3	68	1	5	30.41322314
2	12	1	10	20	14	2	3586.62	2550	1036.62	0	1	15.88	10.45	0	0	0	0	0	0	0	0	0	89	136	66	76	14	98	37.06	11.9	5.31	288	16.6	12.8	139	3.7	104	117	16	13	33.3	1.2	13	1	30	1	1	33.95061728
6	53	3	29	27	15	1	9353.64	9111	242.64	1	1	2.2	4.25	1	1	1	0	0	0	0	0	0	84	110	73	80	20	100	36.83	10.8	3.03	109	10.9	14.8	125	3.6	87	77	24	12.4	28.9	1.1	44	2.6	37	1	5	22.888322
2	49	2	35	25	13	5	3701.35	2285	1416.35	0	0	7.58	2.9	0	0	0	0	1	0	0	0	0	80	121	52	67	17	94	36.83	12.8	3.63	232	11.2	12.2	135	4.1	100	134	15	11.5	29.3	1.1	21	0.9	72	1	1	28.76984127
2	35	3	26	33	14	3	5145.25	1525	3620.25	1	0	8.83	5.88	0	0	0	1	1	0	0	1	0	64	148	65	85	18	95	35.67	12.8	4.21	309	12	14.1	142	3.4	107	120	15	14.1	24.2	1.2	20	0.9	70	0	1	41.953125
4	37	3	42	36	15	5	6206.2	3271	2935.2	1	1	26.82	19.7	0	0	0	1	1	0	0	0	0	71	99	48	60	18	100	35.94	5.7	3.09	304	9.1	16	147	3.8	112	110	16	12.8	95	1.2	15	0.9	89	0	4	23.93606231
8	74	4	48	37	15	8	2386.62	3295	-908.38	1	1	24.15	11.8	1	0	0	0	1	1	0	0	0	111	112	53	66	38	92	38.28	30.6	2.32	15	7.6	17	138	3.7	103	204	12	19.6	27	1.9	29	1.1	58	1	5	42.92387325
3	33	3	38	22	15	6	186.58	1080	-893.42	0	0	2.29	1.66	1	1	1	0	1	0	1	0	0	86	105	73	77	18	100	36.56	17.3	4.93	111	14.3	14.9	136	4.3	102	129	16	15.9	25.6	1.2	15	1.1	71	1	5	23.29122996
1	17	1	27	25	13	3	4510.62	2638	1872.62	0	0	25.76	20.61	0	0	0	0	0	0	1	0	0	73	142	62	81	14	97	36.61	10.6	3.73	155	11.5	12.2	137	4.1	101	150	14	11	35.8	1	11	0.7	66	0	5	20.94958067
4	73	2	39	37	6	3	5894.22	2584	3310.22	1	1	10	10.04	1	1	1	0	1	0	0	0	0	83	132	68	81	14	94	36.89	11.5	4.29	265	13.4	13.2	140	3.2	105	100	13	10.7	28.8	1	24	0.6	68	0	5	23.97502601
16	110	4	75	41	15	8	11312.37	20015	-8702.63	1	1	31.32	17.01	1	0	1	0	0	0	0	0	1	138	84	52	62	20	100	36.28	2.4	2.13	20	6.5	15.1	140	5.1	108	310	26	19.2	54	1.8	46	2.8	76	1	5	29.58477509
1	41	2	35	33	15	4	5044.01	1875	3169.01	0	0	11.8	7.75	0	0	0	1	0	0	0	0	0	122	121	73	76	13	93	36.78	11.4	4.63	204	14	13.9	137	4.5	106	197	16	13.9	22.9	1.2	11	1	64	1	1	31.5924632
4	29	2	31	34	15	3	4559.5	2216	2343.5	1	1	20.25	17.68	1	0	0	1	1	1	0	0	0	65	121	71	83	22	88	36.94	11.5	4.36	210	13.4	13.3	139	4.1	108	148	13	11.3	31.4	1	16	0.8	58	1	5	27.35260771
1	22	2	17	18	14	1	6289.97	6705	-415.03	0	0	13.82	10.78	0	0	0	0	0	0	0	0	0	71	124	77	87	12	97	36.94	9.1	4.37	175	13.8	14.2	142	3.7	107	105	15	12.3	30.5	1.1	10	0.7	49	1	1	23.58983547
0	21	2	17	17	15	2	2461.67	1900	561.67	0	0	7.67	1.79	0	0	0	0	0	0	0	0	0	74	120	66	77	12	97	36.78	7.2	4.56	199	13.9	12.4	137	4.4	106	180	11	12.5	20.4	1.1	13	0.9	52	1	1	23.95909423
4	46	3	50	38	9	5	1521.74	505	1016.74	0	0	1.09	1.24	1	1	1	0	0	0	0	0	0	68	121	49	67	11	96	36.56	13.4	3.75	206	10.8	17.1	141	4.4	102	113	18	12.1	24.8	1.1	33	0.6	92	0	5	21.09375
1	41	4	27	39	15	1	6376.37	9232	-2855.63	1	1	20.42	7.56	0	0	0	0	0	0	0	0	0	99	123	79	88	25	100	36.33	11.5	4.17	221	12.2	13.9	141	4	106	157	14	12.8	22.6	1.1	8	0.7	41	0	1	36.84807256
1	35	2	30	19	15	2	3538.3	4650	-1111.7	0	0	3.56	1.85	0	0	0	0	0	0	0	0	0	81	130	74	86	17	95	36.94	8.4	4.19	277	13.6	13.8	140	4	108	107	12	11.9	25.3	1	8	0.7	53	0	1	21.46311601
4	52	2	53	37	5	2	7859.03	7470	389.03	1	1	1.59	3.34	1	1	1	0	1	0	0	0	0	78	111	62	77	12	99	36.72	12.3	3.8	163	11.2	12.9	140	4.5	106	171	15	13	150	1.2	6	0.7	54	0	5	23.95555556
2	21	2	22	24	14	2	4805.46	1970	2835.46	0	0	10.79	6.93	0	0	0	1	0	0	0	0	0	76	145	99	110	29	97	36.56	15.6	3.55	210	11.5	12.4	139	3.9	108	136	12	12.1	84.7	1.1	13	0.5	50	0	1	20.39542144
2	31	2	28	27	14	7	2860	1825	1035	1	0	16.66	16.66	0	0	0	0	1	0	0	0	0	104	121	66	82	25	94	36.89	9.7	3.75	243	11.8	12.6	138	4.3	105	114	15	10.6	24.8	1	16	0.8	73	0	1	23.1472769
1	25	2	26	31	14	5	3987.99	3425	562.99	0	0	10.47	8.5	0	0	0	0	0	0	0	0	0	101	134	69	84	25	97	37.61	6.9	4.13	212	13	13.4	140	3.8	104	116	15	11.8	26.2	1.1	11	0.6	79	0	5	23.30905307
3	43	3	37	45	12	5	4454.73	1311	3143.73	1	1	23.95	18.21	1	1	0	0	1	0	0	0	0	74	115	57	76	30	99	36.28	11.5	3.89	367	11	14	134	4.2	99	160	12	12	27.5	1.1	16	0.5	75	0	1	19.57483062
5	73	2	46	40	12	9	1536.67	2730	-1193.33	1	1	11.41	11.2	1	1	0	0	0	1	0	1	0	73	130	66	74	21	89	36.17	11	3.37	210	10	16.2	138	4.7	98	431	24	14.7	28.1	1.3	63	2.3	80	0	1	23.82723923
4	32	2	46	26	10	9	677	1955	-1278	0	0	10.92	1.86	1	1	0	0	0	0	1	0	0	83	138	85	98	8	99	35.94	8.2	2.74	94	8.9	14.8	120	5.5	88	81	13	12.8	26.2	1.1	17	0.6	69	1	1	26.03840067
3	52	4	29	34	15	3	3933.92	2385	1548.92	1	1	11.62	2.71	0	0	0	0	0	0	0	0	0	69	98	49	59	25	97	36.61	19.8	3.01	363	7.5	19.4	134	4.8	102	104	17	18.9	24	1.7	19	0.9	46	1	1	17.97605184
9	82	4	58	34	3	3	5963.19	6300	-336.81	1	1	1.46	4.09	1	1	1	0	1	0	0	0	0	85	118	99	104	19	100	36.33	13.4	4.59	390	11.6	16.1	143	4.6	114	262	14	14.2	24.7	1.3	18	1.6	50	0	5	35.08302984
2	27	2	25	30	13	2	3699.82	2148	1551.82	1	1	16.15	13.37	0	0	0	0	1	0	0	0	0	99	102	51	62	21	98	36.61	7	3.41	186	9.1	15.4	139	3.3	109	112	12	12.1	23.6	1.1	10	0.6	52	0	5	38.20069204
2	26	1	27	23	14	3	3358.4	2550	808.4	0	0	2.73	1.9	0	0	0	0	0	0	1	1	0	85	119	62	76	27	97	36.72	4.7	4.17	209	12.2	12.3	139	3.4	107	90	10	11.8	30.2	1.1	9	0.5	63	0	1	34.62682073
1	56	3	45	44	15	5	199.8	1150	-950.2	0	0	1.22	1.23	1	1	1	0	1	0	0	1	0	126	124	100	106	20	100	36.39	12.2	3.19	396	10.5	14.4	140	3.2	104	149	13	13.5	21.3	1	14	0.7	84	0	1	22.76795005
1	53	1	22	23	15	7	3781.39	1615	2166.39	1	1	14.58	14.55	0	0	0	0	1	1	0	1	0	81	165	88	109	17	93	37.72	9.1	3.62	184	11.2	16.1	144	3	112	98	10	13.9	30.9	1.3	12	0.3	66	0	2	46.88581315
2	28	4	25	17	12	7	10214.6	7615	2599.6	0	0	15.26	2.12	0	0	0	0	0	0	1	0	0	94	99	54	64	14	99	36.83	20.7	3.87	292	11.8	13.7	138	4	109	255	13	11.7	23.4	1.1	11	0.6	23	0	1	21.02182806
7	42	1	34	28	10	1	5023.48	4790	233.48	1	1	12.98	14.62	1	1	1	1	0	0	0	0	0	49	153	77	97	18	100	36.56	11.9	3.88	157	12.4	13.2	143	3.9	109	120	16	12	94.8	1.1	9	0.6	49	1	5	32.25441376
3	35	2	20	26	14	2	4743.4	3410	1333.4	0	0	7.69	7.66	0	0	0	0	0	0	0	0	0	68	122	52	70	20	100	36.44	11.9	4.38	161	12.7	12.2	138	3.6	103	129	17	11.3	35.5	1	7	0.5	60	0	1	24.62443311
2	29	3	33	33	15	2	6689.52	3704	2985.52	1	1	23.61	22.75	0	0	0	0	1	0	0	1	0	114	136	78	89	20	100	36.83	23.3	4.28	270	14.1	13.2	137	3	98	234	17	10.9	25.9	1	15	0.7	55	0	1	30.9375
3	38	3	25	26	12	6	5079.43	2026	3053.43	1	1	15.85	10.74	0	0	0	0	1	1	0	0	0	101	102	69	77	21	95	36.83	15.8	3.86	233	11.5	13.2	140	3.8	99	446	23	10.5	29.9	1	17	1	61	0	4	37.60801655
3	23	3	12	23	14	3	5902.78	5200	702.78	0	0	4.39	1.07	0	0	0	0	0	0	0	0	0	99	109	62	73	12	99	37.28	14	4.82	235	13.9	11.9	143	3.6	105	168	20	13	25.6	1.2	14	1.2	29	1	1	29.56902849
1	20	3	23	30	15	5	4798.97	4258	540.97	1	1	39.01	22.8	0	0	0	1	1	0	0	0	0	80	150	89	104	21	100	37.17	15.9	4.38	236	13.5	14.1	138	3.7	101	125	19	11.5	68.9	1.1	10	0.7	57	1	3	26.9860893
2	26	2	22	24	14	3	3422.44	3205	217.44	0	0	12.56	7.59	0	0	0	0	1	0	0	0	0	64	118	69	81	18	100	35.44	10.8	4.19	223	12.8	13.3	137	3.6	107	129	14	11.8	27.2	1	5	0.6	65	0	1	23.77409297
3	38	2	27	26	15	9	5206.88	2340	2866.88	0	0	30.7	1.03	1	1	0	0	0	0	0	0	0	74	102	42	56	24	98	36.5	11.4	2.76	89	9	17	142	3.7	108	168	8	14.9	29.2	1.4	28	0.4	63	0	5	21.64127424
8	55	4	40	47	7	3	3571.58	1242	2329.58	1	1	69.71	44.18	1	0	0	0	1	0	0	0	0	93	124	71	86	40	100	37.72	10	3.76	203	10.3	15.6	142	3.6	104	110	15	13.4	34.6	1.2	15	0.6	42	1	4	22.35294118
1	20	1	22	18	15	2	4517.5	2300	2217.5	0	0	14.4	2.23	1	0	0	1	1	0	0	0	0	66	116	82	89	14	95	37.39	10.6	3.82	293	13.1	12.5	140	3.4	101	121	12	10.8	27	1	15	0.6	57	0	1	21.93548387
1	18	2	17	22	14	2	5063.3	2415	2648.3	0	0	10.3	6.59	0	0	0	1	1	0	0	0	0	73	147	89	104	13	97	36.56	12.2	4.16	198	13.1	12.9	141	4	109	142	13	12	58.1	1.1	12	0.7	56	1	1	23.22530864
5	58	4	48	35	8	4	5916.06	1570	4346.06	1	1	33.92	33.97	1	1	1	1	1	0	0	0	0	109	139	101	110	18	96	36.94	38.4	3.55	114	11.2	15.2	138	2.6	97	97	21	15.1	29.5	1.4	15	0.4	69	0	1	19.8791026
6	26	3	31	31	15	2	6296.88	2538	3758.88	0	1	16.79	14.24	0	0	0	0	1	0	0	0	0	78	136	83	94	17	100	36.94	11.2	4.47	238	13.1	12.6	140	4.7	104	120	18	10.6	25.2	1	14	1	58	1	5	36.82785044
3	40	4	39	41	15	5	3024.44	1733	1291.44	1	1	8.56	7.86	1	1	0	0	1	0	0	0	0	58	168	62	88	21	100	36.44	12.4	4.09	147	12.8	13	129	3	93	175	15	10.8	27.3	1	17	0.6	86	1	1	29.3877551
8	77	4	59	46	5	6	4358.08	2375	1983.08	0	1	1.77	1.87	1	1	1	0	1	1	0	1	0	107	108	70	77	38	99	37.33	20	5.02	344	12.5	18.7	138	4.2	101	157	19	12	26.8	1.1	51	1.7	76	0	1	36.13945578
3	22	3	40	22	14	12	2488.8	3500	-1011.2	0	0	8.93	4.07	0	0	0	1	0	0	0	1	1	60	129	47	66	14	100	35.61	9	4.84	158	15.9	14.3	139	3.5	105	161	12	14.2	22.1	1.2	15	1.4	71	1	1	22.99262444
7	59	4	43	42	15	6	9257.97	1917	7340.97	1	1	25.98	25.97	0	0	0	0	1	0	0	0	0	78	145	46	71	24	100	34.72	16.7	3.62	310	10.6	13.4	141	3.6	114	235	15	14.6	31	1.3	16	0.8	82	0	1	34.0312213
2	19	3	20	22	14	2	3073.3	2320	753.3	0	0	6.05	2.1	0	0	0	0	0	0	0	0	0	88	119	69	82	15	100	36.72	13.2	3.6	271	10.2	14.3	128	3.6	100	116	11	11.5	30.3	1.1	6	0.6	45	0	4	22.1875
2	24	1	22	26	14	3	3813.07	1225	2588.07	0	0	4.74	3.6	0	0	0	0	0	0	0	0	0	64	140	72	88	16	97	36.5	11.7	4.45	219	14.5	12.7	136	4.5	102	143	17	11.2	25.8	1	14	0.8	60	1	1	26.41975309
2	26	3	18	19	14	2	2643.29	2770	-126.71	0	0	5.23	2.12	0	0	0	1	0	0	0	0	0	56	100	58	67	11	96	36.72	12.9	3.54	238	11.1	12.6	136	3.3	103	140	17	11.8	25.3	1.1	11	0.5	35	0	1	20.51445578
8	59	4	45	38	15	5	5701.18	1826	3875.18	1	1	14.1	13.49	0	0	0	1	1	1	1	1	0	100	127	84	95	29	91	38.78	19.5	3.95	253	10.7	16.6	141	3.9	107	256	21	14.5	21.4	1.3	11	0.9	71	0	1	25.79365079
2	34	2	27	35	13	6	1394.12	4010	-2615.88	1	0	4.01	3.84	1	0	0	0	1	0	0	1	0	115	119	98	101	27	98	37.44	10.8	3.25	177	10.9	12.1	140	3.3	106	135	15	11.7	27.5	1.1	8	0.7	78	0	1	27.99302203
6	23	2	44	38	9	6	3881.35	2977	904.35	1	1	10.32	10.39	1	1	1	0	1	0	0	1	0	87	147	77	94	21	96	36.56	9.1	3.83	207	12.3	13.7	141	4.1	105	104	12	11.6	20.3	1	12	0.5	80	0	1	31.21748179
4	48	4	37	35	15	4	5225.69	4965	260.69	1	1	1.76	1.77	1	1	1	1	0	0	0	0	0	65	121	70	85	13	100	36.17	13.8	3.64	185	11.9	13.2	147	2.5	108	147	16	12.4	21.5	1	15	0.6	63	0	1	24.51139186
3	43	2	43	46	7	8	4181.47	505	3676.47	1	0	14.87	7.93	0	0	0	0	1	1	1	1	0	85	198	102	130	16	96	37.78	16.9	4.45	310	12.9	13.8	143	3.6	107	138	14	11.9	28.8	1.1	18	0.9	84	0	1	55.86666667
1	12	3	28	16	14	2	8191.3	2960	5231.3	0	0	4.75	2.68	0	0	0	0	0	0	0	1	0	73	134	72	86	16	100	36.83	12.9	5	301	13.9	14.4	132	4.5	100	133	17	11.5	22.1	1.1	14	0.9	53	1	2	28.89700511
1	38	2	36	34	14	5	1377.23	650	727.23	1	0	11.99	5.8	0	0	0	0	1	1	0	1	0	87	111	57	72	13	98	36.72	7.5	4.1	190	13.2	13.2	137	4.2	99	360	19	11.7	23.4	1.1	24	1.1	76	1	1	22.78202948
1	30	2	40	35	15	7	4850.77	759	4091.77	1	1	9	8.98	0	0	0	0	1	1	1	1	0	81	130	44	65	17	100	37.06	14.1	3.71	240	11.1	13	142	3.6	108	296	14	12.2	33.1	1.1	18	0.9	76	0	5	32.71592092
3	36	2	38	34	10	3	5200.47	3799	1401.47	1	1	11.8	5.01	0	0	0	1	1	0	0	1	0	62	98	60	69	20	98	36.5	12.3	3.99	314	12.3	13.1	134	3.9	99	148	15	13.1	25.9	1.1	18	0.7	66	0	1	22.6171875
1	29	3	17	31	14	3	3797.98	1475	2322.98	0	0	7.48	7.42	0	0	0	0	1	0	0	1	0	102	130	80	93	12	99	37	11.4	4.32	198	13.5	13.4	134	3.6	95	121	19	11.8	25.8	1.1	10	0.7	55	1	1	27.79021968
5	41	4	40	30	14	5	5450	1300	4150	1	0	13.49	3.48	0	0	0	0	0	0	0	0	1	99	113	46	61	16	94	39.28	12.1	3.14	101	9.3	14.9	136	5	108	111	14	14.6	28.6	1.4	44	2.3	67	0	1	33.37585034
4	47	4	31	38	15	8	6084.04	800	5284.04	1	1	56.99	11.64	1	0	0	0	1	0	0	1	0	98	114	55	74	14	99	37.83	14.4	2.17	267	6	19.6	137	4.1	97	136	17	12.3	30.3	1.1	23	0.8	81	0	1	23.99755127
1	28	2	28	26	15	2	6489.15	6646	-156.85	1	1	17.38	15.13	0	0	0	0	1	0	0	0	0	58	118	68	82	18	100	36.89	8.5	3.5	285	11.3	12.3	142	3.4	107	94	14	12.4	27.5	1.1	8	0.7	51	1	1	37.09825528
5	69	3	58	37	3	2	3910.82	2149	1761.82	1	1	18.68	15.54	0	0	0	1	1	0	0	0	0	72	128	71	84	14	100	37.83	11.2	3.87	370	11.9	12.4	143	3.6	110	100	15	11.3	24.3	1	11	0.6	52	0	1	20.4296875
1	18	2	28	39	15	5	4491.33	4150	341.33	1	1	10.79	12.63	1	1	1	1	0	0	0	0	0	88	129	73	86	17	97	36.83	6.9	3.5	219	10.3	12.8	131	3.3	99	85	11	10.4	25.9	1	7	0.6	61	0	5	23.7037037
3	32	2	34	31	12	4	1612.5	1050	562.5	0	0	3.69	1.72	0	0	0	0	1	0	0	0	0	88	148	74	92	17	100	37.33	11	4.19	216	12.5	13.8	138	3.7	104	136	16	11.3	27.4	1	10	0.5	79	0	1	29.7973356
2	28	3	24	30	10	1	6163.13	3463	2700.13	1	1	21.89	14.99	0	0	0	1	0	0	0	0	0	78	126	59	75	18	100	36.61	12.4	4.35	205	9.7	18.7	141	3.6	111	112	12	13	26.1	1.2	6	0.6	49	0	1	28.89273356
0	32	2	33	24	15	9	2220	2000	220	0	0	4.93	3.83	0	0	0	0	0	1	0	0	1	81	154	134	142	18	98	36.67	26.5	4.07	162	12.9	13.5	134	4.3	98	193	13	15.1	31.3	1.4	10	1.1	64	1	1	39.04178765
3	27	3	21	30	14	1	5152.63	7178	-2025.37	1	0	21.21	21.21	0	0	0	0	0	0	0	0	0	101	86	72	77	20	100	36.78	11.5	4.5	206	12.6	13.7	141	3.7	106	99	13	10.8	27.3	1	15	0.8	50	1	5	30.02150189
1	30	2	37	28	15	5	2200	765	1435	0	0	10.2	4.43	0	0	0	0	1	0	0	0	0	60	141	77	93	16	94	36.39	9.8	4.38	248	15.2	12.5	134	3.9	96	123	18	11.7	29.7	1.1	19	0.6	83	0	5	22.50743348
2	31	1	22	29	14	3	2805.37	1815	990.37	0	0	8.15	8.1	0	0	0	0	0	0	0	0	0	65	111	47	64	14	91	37	8.5	3.31	263	10.6	13.5	139	3.9	107	98	12	14.9	24.8	1.4	12	0.7	69	0	4	34.62603878
3	39	2	46	51	7	4	2384.36	925	1459.36	1	1	38.8	35.64	0	0	0	0	1	0	0	1	0	90	142	100	115	20	96	36.56	7.8	5.1	238	14.9	12.6	142	4.1	105	129	18	12.3	25.3	1.1	13	0.9	80	1	5	23.94816208
4	41	1	47	27	13	7	1993.08	2065	-71.92	0	0	11.66	2.71	1	0	0	0	1	0	0	0	0	64	111	48	63	10	100	37.06	9.5	3.83	121	12.3	13.1	143	5.3	111	129	13	11.8	23.2	1	30	1.2	91	0	5	18.03429705
7	46	2	26	24	12	6	3645.05	1725	1920.05	1	1	19.94	12.01	0	0	0	0	1	0	0	1	0	88	137	61	74	30	90	37.11	7	2.92	149	8.3	17	135	4.7	99	129	14	65.8	67.9	5.8	34	1.4	55	1	1	33.0122449
0	22	0	10	16	15	1	3261.25	2320	941.25	0	0	6.91	5.9	0	0	0	0	0	0	0	0	0	70	131	78	90	12	99	36.22	10.6	4.44	297	13	12.9	137	4.3	105	101	15	12	23.8	1.3	8	0.7	37	0	1	22.7189744
4	31	4	33	38	15	1	4450.77	4720	-269.23	1	1	16.26	16.17	0	0	0	0	1	0	0	0	0	101	95	61	71	20	100	36.78	12.2	4.63	178	13.3	13.2	142	3.7	108	125	14	12.7	131.1	1.2	14	0.8	42	0	5	33.02154195
2	21	2	38	30	12	3	4843.95	5136	-292.05	1	1	27.06	23.96	0	0	0	1	0	0	0	0	0	42	125	66	80	15	100	37.22	7.3	4.43	219	13.8	13.9	143	3.8	108	127	13	13.3	27.5	1.1	13	1	63	1	1	21.07266436
2	23	3	27	20	13	2	5443.87	3764	1679.87	0	0	12.9	12.88	0	0	0	0	0	0	0	0	0	104	119	75	88	18	97	36.83	12.5	3.69	230	10.8	12.9	138	3.5	105	106	15	11.5	25.4	1.1	10	0.7	51	0	1	21.93168934
2	22	1	17	22	14	2	3096.7	1550	1546.7	0	0	6.18	4.04	0	0	0	0	0	0	0	0	0	69	123	65	80	13	94	37.17	9.7	3.99	254	12.7	13.1	138	3.7	101	146	14	12.6	26.1	1.1	10	0.6	55	0	1	28.83379247
4	23	4	26	25	15	3	8764.62	5569	3195.62	1	1	30.03	14.99	0	0	0	1	0	0	0	0	0	81	130	63	79	19	100	38.33	13.6	3.81	158	13.2	12.7	137	3.9	102	145	16	9.7	38	0.9	7	0.8	42	1	5	28.51070993
2	26	2	21	28	14	1	1948.75	950	998.75	0	0	2.08	1.21	0	0	0	0	0	0	0	0	0	97	121	65	78	17	98	37.06	7.4	5.16	386	12.5	14.3	140	4.3	107	83	14	12.3	28.4	1	12	1	33	0	2	38.54111729
7	58	1	47	38	10	4	1999.2	100	1899.2	1	0	8.72	4.69	0	0	0	0	0	0	0	1	0	72	116	32	58	15	96	37	7.4	3.59	190	12	13	144	4.2	105	96	12	11.1	26.8	1	19	0.7	77	0	5	28.46648301
1	26	3	23	24	13	2	4980	4028	952	0	0	16.04	16.06	0	0	0	0	1	0	0	0	0	114	132	73	89	15	99	37.39	15.5	3.69	230	11	13.2	138	3.9	110	127	10	12.9	24.9	1.2	8	0.4	52	0	5	27.45890023
4	36	3	35	26	9	9	2212.5	650	1562.5	0	0	7.06	6.7	1	1	1	0	1	0	0	1	0	74	162	70	96	17	85	36.61	11.6	3.23	229	10.2	11.9	138	3.9	101	113	17	12.8	34.4	1.2	11	0.5	89	0	5	19.43283703
3	26	4	28	28	15	1	2427.81	2115	312.81	0	1	18.53	5.32	0	0	0	0	0	0	0	0	0	71	127	99	107	20	100	37.11	13.9	3.7	158	12.3	12.3	140	4.6	102	125	17	11	29.6	1	7	0.7	35	1	1	22.36914601
8	37	1	42	31	8	2	7254.7	5846	1408.7	1	1	16.14	12.5	0	0	0	1	1	0	0	0	0	61	120	67	78	14	100	37.22	5.2	3.79	146	11.7	13.3	139	3.8	115	86	8	10.7	56.6	1	9	0.5	51	0	4	27.99167534
2	33	2	28	33	14	4	4382.69	3945	437.69	1	1	40.93	28.85	0	0	0	0	1	1	0	1	0	87	120	76	81	18	100	36.56	12.8	4.36	273	13.9	12.1	142	3.9	104	201	16	11	26	1	9	0.8	54	1	1	29.8678618
2	15	3	34	28	15	6	6028.81	3311	2717.81	1	1	15.38	15.49	1	1	1	0	1	0	0	0	0	92	113	56	73	17	99	37.67	11.1	4.54	225	12.8	13.2	141	4	104	150	13	11.2	23.6	1	9	0.7	72	0	5	46.2890625
2	20	2	22	18	14	1	3229.3	3155	74.3	0	0	9.6	1.63	0	0	0	0	0	0	0	0	0	79	119	64	77	11	98	37.33	12.4	4.52	279	14.2	12.5	138	4.1	105	124	13	13.2	28.1	1.1	14	0.8	42	1	1	22.99262444
5	24	2	35	29	15	4	4568.55	7645	-3076.45	0	0	1	1.03	1	0	1	0	1	1	0	1	0	73	76	48	55	16	92	36.33	15.5	3.55	170	12.3	12	136	4.6	95	257	14	13.2	23.8	1.2	13	1	68	0	1	33.66530612
3	31	4	27	32	15	1	4875.8	1825	3050.8	1	1	13.62	13.79	1	1	1	0	0	0	0	0	0	108	140	97	109	17	100	38.67	12.2	4.47	227	14.6	12.8	153	3.3	112	129	16	11.6	28.1	1.1	7	0.8	49	0	5	28.54071159
2	30	1	22	26	14	3	5190	3295	1895	1	0	22.98	23	0	0	0	0	1	0	0	0	0	79	98	65	71	17	96	36.39	13	4.08	211	12.7	13.2	144	4.3	110	138	10	12.4	21.6	1.1	11	0.6	59	0	1	31.78146259
10	67	2	35	22	8	8	1981.79	3100	-1118.21	1	1	51.5	15.61	0	0	0	0	1	1	0	1	0	105	115	63	77	21	96	37.83	9.3	2.84	60	10.2	13.6	136	4.1	99	132	15	17.6	30.6	1.6	14	0.5	50	1	5	23.13633787
1	33	2	39	33	15	6	6637.76	4071	2566.76	1	1	22.31	12.83	1	1	0	1	1	0	0	1	0	71	112	60	72	15	100	36.5	8.8	3.95	185	11.8	14.4	136	3.8	109	118	11	11.5	30.3	1.1	15	0.5	84	1	1	19.94720839
4	67	4	34	43	6	3	10013.02	10810	-796.98	1	1	15.59	2.61	0	0	0	0	0	0	0	0	0	97	119	67	45	15	100	37.17	9.2	3.27	264	11.3	12.9	140	4.1	113	146	12	12.4	27.7	1	7	0.6	34	0	1	30.10380623
4	39	4	41	35	8	2	3672.33	3750	-77.67	1	1	11.8	8.97	0	0	0	0	0	0	0	0	0	69	140	80	94	17	97	36.56	16	4.56	219	13.9	12	141	3.9	106	138	15	10.8	29.4	1	9	0.9	59	0	1	22.99672551
6	30	1	23	28	15	6	3180.09	2780	400.09	1	1	7.8	3.82	0	0	0	1	1	0	0	1	0	87	164	67	90	15	100	37.89	8.1	2.5	127	7.4	14.8	141	4.4	110	138	11	12.7	34.6	1.2	19	0.8	71	1	2	37.37953515
2	24	2	26	32	14	2	1813	650	1163	0	0	4.15	4.12	0	0	0	0	0	0	0	1	0	68	143	63	86	13	99	37.17	6.2	4.11	211	12.9	12.5	144	4.8	104	114	12	11	28.1	1	10	0.7	60	0	1	25.71166208
2	45	4	42	40	14	10	3527.93	3150	377.93	0	1	2.66	2.89	1	1	1	0	0	1	0	0	1	67	78	63	70	19	98	36.39	10.2	2.85	179	7.9	15.9	143	2.5	117	121	10	15.8	30.3	1.5	22	0.7	78	0	2	35.421436
3	35	2	30	24	14	5	3709.13	4110	-400.87	0	0	4.05	2.99	0	0	0	0	1	1	1	0	0	87	145	70	87	18	95	37	5.9	4.14	112	12.6	13.7	143	4.1	109	106	10	12.1	29.8	1.1	17	0.9	73	0	5	30.91403302
1	44	4	42	43	15	2	7702.21	5565	2137.21	1	1	2.28	2.41	1	1	1	0	0	0	0	0	0	130	155	99	108	18	100	36.94	27.7	4.74	352	14.6	12.9	135	3.7	102	289	22	14.3	24.6	1.3	16	0.8	48	0	5	26.72216441
1	25	1	27	21	15	4	3575.36	3845	-269.64	0	0	8.77	6.79	0	0	0	1	0	0	0	0	0	76	129	55	71	17	100	37.94	6.7	3.27	163	10.5	13.1	142	3.2	111	106	11	15.2	150	1.4	6	0.5	62	0	1	19.15766495
1	31	4	32	31	15	5	5426.16	5723	-296.84	1	1	21.09	21.06	0	0	0	1	1	0	0	0	0	80	139	71	88	14	100	36.28	19.4	4.29	295	13.3	12.8	141	3.7	104	149	14	12.9	22.4	1.1	11	0.9	63	1	5	23.15048605
8	76	3	59	42	3	6	1864.77	2895	-1030.23	0	1	1.14	1.3	1	1	1	0	1	0	0	1	0	53	132	68	104	15	99	36.33	13.6	4.54	223	13.7	14	143	4	105	162	12	11.8	25.8	1.1	19	0.8	63	1	1	27.60594201
4	41	2	33	30	8	5	2400	1400	1000	0	0	7.44	2.51	0	0	0	0	0	0	0	0	0	87	136	94	108	18	96	37	5.3	4.55	170	14.3	13	144	3.9	109	101	13	11	30.5	1	18	0.7	61	1	1	20.26462628
4	41	4	35	34	10	3	5587.53	3646	1941.53	1	1	15.29	8.52	0	0	0	0	0	0	0	0	0	103	145	67	84	20	95	37	8.2	3.88	146	11.8	13.1	140	4	108	116	10	11.9	27.2	1.1	12	0.6	63	1	1	24.16251698
1	15	2	34	31	15	3	6042.17	7465	-1422.83	0	1	13.51	3.62	0	0	0	0	0	0	0	0	0	72	137	67	99	19	100	35.56	7.4	3.48	271	10.6	13.4	142	3.2	111	128	10	12.8	24.7	1.1	8	0.6	67	0	1	27.85876255
7	39	2	41	36	9	8	3277.69	2471	806.69	1	1	24.76	17.09	0	0	0	0	0	1	0	1	1	80	144	66	87	18	96	35.83	7.9	3.06	117	9.2	15.1	140	4.3	104	246	13	15.6	25	1.4	38	1.5	72	1	1	25.5859375
1	24	3	19	22	14	3	3122.5	2520	602.5	0	0	11.56	4.02	0	0	0	0	1	0	0	0	0	88	131	100	109	23	94	37.17	11.6	4.49	286	14.3	13.2	136	3.7	96	100	18	12.2	31.4	1.1	16	1	44	1	5	22.39541342
2	35	1	22	18	14	2	4150	4150	0	0	0	10.3	9.76	0	0	0	0	0	0	0	1	0	61	91	65	74	13	100	36.56	8.7	3.3	188	10.1	13.6	143	3.8	111	108	9	11.5	28.9	1.1	6	0.7	50	0	1	23.53036634
1	22	2	27	19	15	3	2349.9	1855	494.9	0	0	8.79	6.83	0	0	0	0	1	0	0	0	0	77	116	65	76	16	95	36.44	13.5	3.83	201	12.6	12.8	137	3.5	105	121	15	10.6	28.4	1	8	0.5	62	0	1	34.09989085
3	22	4	17	32	15	1	7560.45	5364	2196.45	1	1	22.48	16.96	1	1	0	0	0	0	0	0	0	97	146	72	91	31	99	37.94	13.7	4.4	326	13.4	13.2	137	3.8	101	232	16	12.4	29.3	1.1	9	0.8	33	1	5	47.93010124
4	33	2	28	33	15	5	2475.87	3341	-865.13	1	1	72.19	13.25	0	0	0	0	1	0	0	0	0	71	135	86	98	19	98	36.72	17	4.88	256	13.6	14.4	142	3.6	107	148	14	12.4	31.4	1.1	25	1.7	63	1	5	30.69664666
1	31	3	17	22	14	2	3624.17	1670	1954.17	0	0	12.43	8.45	0	0	0	1	0	1	0	0	0	77	121	78	87	9	99	36.89	17.1	4.36	199	13.1	13.5	140	4.2	107	162	12	14.1	25.5	1.2	24	0.8	47	1	1	21.01048753
4	21	4	24	30	15	1	4323.4	2538	1785.4	0	1	12.07	9.99	0	0	0	1	0	0	0	0	0	81	155	78	96	23	96	35.5	13.7	4.31	197	13.6	13.4	144	3.9	110	111	12	12.1	27	1.1	13	0.6	36	1	1	45.5522861
6	36	2	42	38	14	6	5870.42	2882	2988.42	1	1	30.32	29.99	1	0	0	1	1	0	0	1	0	82	131	53	72	19	99	36.5	4.4	4.09	113	12	13.1	144	4.3	109	227	13	11.6	34.1	1.1	16	0.8	85	0	1	38.42824344
2	25	1	36	35	15	5	2439.66	992	1447.66	1	1	11.17	9.72	1	1	0	0	1	0	0	1	0	71	159	76	97	16	100	37.89	8.3	4.02	124	11.8	14.1	141	3.1	108	119	13	14.2	27.1	1.2	14	0.9	86	1	1	29.44703952
12	105	3	75	52	3	3	6701.02	3800	2901.02	1	1	18.15	14.24	0	0	0	1	0	0	0	0	0	102	159	79	93	20	84	36.56	30.4	4.28	289	12.7	13	144	4.2	116	185	15	12.8	25.5	1.1	11	0.6	56	0	1	29.31129477
1	21	3	21	28	14	1	6222.31	4130	2092.31	0	0	15.72	14.64	1	0	0	0	1	0	0	0	0	70	100	60	76	18	100	36.56	11.1	3.17	207	9.8	13	139	3.6	108	133	10	11.7	27.3	1.1	6	0.5	40	0	1	24.62443311
2	19	3	15	23	14	2	5228.8	3760	1468.8	1	0	27.04	12.66	0	0	0	0	1	0	0	1	0	94	142	84	98	24	97	36.44	15.2	4.85	213	15.2	13.2	140	4.6	109	194	13	12.2	25.5	1.1	17	0.9	58	1	1	34.26162132
4	51	3	42	40	13	11	1863.1	2240	-376.9	1	1	77.78	44.04	1	1	0	0	0	1	0	0	0	110	149	69	92	21	93	36.56	15.8	2.46	162	7.5	21.7	140	3.3	91	144	14	14.5	32	1.3	15	0.5	76	1	1	20.45288532
2	33	3	27	30	13	2	4173.3	1625	2548.3	0	0	5.9	2.87	0	0	0	0	0	0	0	0	0	83	120	78	90	13	98	36.56	11.4	3.73	174	10.7	12.3	138	3.8	101	138	15	11.2	31.9	1	15	0.6	57	0	3	21.01505132
1	22	3	22	21	13	2	2530.4	3340	-809.6	0	0	14.49	7.4	0	0	0	1	0	0	0	0	0	76	137	86	99	11	96	36.06	12.2	4.13	332	12.3	12.1	138	3.8	105	135	11	11.4	49.4	1.1	13	0.7	50	1	1	26.875
5	64	2	42	40	6	3	5339.53	3412	1927.53	1	1	24.87	22.88	1	0	0	1	1	0	0	0	0	51	146	72	97	19	97	36.11	8.4	3.93	162	13.1	14.7	144	4.1	110	104	12	12.7	25.3	1.1	23	0.9	64	1	1	33.70786517
2	26	3	18	25	14	1	4376.7	2540	1836.7	0	0	10.05	6.96	0	0	0	1	0	0	0	0	0	81	94	64	72	22	100	36.83	11.4	3.41	227	10.8	13	136	3.5	108	122	15	10.9	25.9	1	7	0.6	33	0	1	21.56648726
2	23	2	30	33	14	3	7319.56	6225	1094.56	0	1	9.72	5.03	0	0	0	0	1	0	0	1	0	108	104	59	70	25	99	36.56	11.3	3.9	217	12.3	12	145	4.4	114	105	13	12.1	43.5	1.1	6	0.6	59	0	1	29.4921875
1	18	3	27	23	15	5	1949.04	3820	-1870.96	0	0	4.15	1.2	0	0	0	0	1	0	0	0	0	65	138	62	80	12	99	36.28	16.4	3.74	178	11.3	15.2	146	3.6	113	158	13	12.3	31.2	1	15	0.9	82	0	2	29.23875433
1	42	3	33	40	13	5	9570.85	630	8940.85	0	0	8.68	1.01	1	0	0	0	1	0	0	0	0	132	178	105	124	23	92	37	5.9	4	417	11.6	14.8	146	3.5	109	120	15	15	25.5	1.3	30	0.7	56	0	2	20.47498965
1	32	1	29	26	15	5	2320	1100	1220	0	0	3.19	3.16	0	0	0	0	1	0	0	0	0	70	121	58	75	16	97	36.94	5	3.82	253	11.8	11.9	131	4.2	94	93	12	11.3	27.2	1.1	6	0.6	76	0	1	25.087236
2	28	3	27	23	13	2	5590.82	5241	349.82	1	0	18.22	18.21	0	0	0	0	0	0	0	0	0	63	119	51	70	20	92	36.56	13.7	4.65	302	13.8	15.2	140	3.9	104	130	14	11.4	25	1.1	10	0.9	51	1	4	22.67573696
0	21	2	25	22	15	1	2358.8	1240	1118.8	1	0	17.04	15.11	0	0	0	1	0	0	0	0	0	58	121	68	81	13	100	37.17	15.4	3.67	304	11.9	12.4	136	4	106	118	14	12.9	51.5	1.2	10	0.6	47	0	1	28.19074862
3	34	2	38	42	15	6	5214.51	1501	3713.51	1	1	40.93	18.11	0	0	0	0	1	1	0	0	0	77	142	73	87	12	92	37.33	14.4	4.72	203	13.5	13.5	138	3.8	105	207	16	11.6	27.7	1.1	13	0.5	81	0	1	36.14744352
2	28	3	17	24	14	1	4142.62	3515	627.62	1	0	14.7	8.62	0	0	0	1	1	0	0	0	0	78	99	55	65	16	98	37.22	19.7	4.46	291	14	13.5	139	3.5	99	231	18	13.8	20	1.2	11	0.8	40	1	4	24.10611303
2	21	2	30	29	13	5	1980.27	1750	230.27	0	0	6.83	6.81	0	0	0	0	1	0	0	0	0	82	122	82	96	18	99	37	8.6	4.44	201	14	12.8	136	4.5	101	132	14	11.4	31.5	1.1	13	0.5	60	0	1	39.11564626
11	93	3	65	47	15	1	12699.89	305	12394.89	1	1	2.8	3.53	1	1	1	0	1	0	0	0	0	151	126	83	91	36	78	37.56	12.8	4.35	188	13	13.5	142	4.8	108	198	23	20.3	150	1.9	21	2.5	44	1	1	36.61153895
1	29	1	35	28	15	5	2938.72	980	1958.72	0	0	11.88	11.73	0	0	0	0	1	0	1	1	0	74	121	53	69	20	97	37.11	10.9	3.56	162	11	13.4	141	4.2	106	112	11	12.9	29.5	1.2	13	0.8	79	1	5	25.53339225
2	37	3	22	26	14	7	1964.18	1947	17.18	1	0	14.7	9.6	0	0	0	0	0	1	0	1	1	64	146	65	84	20	98	36.56	12.5	4.31	350	13.6	13.2	133	4.1	95	272	20	13.4	22	1.1	17	0.9	67	1	2	33.64474183
4	41	4	42	37	8	4	1629.58	2798	-1168.42	0	1	3.78	1.89	0	0	0	0	1	0	1	0	0	90	212	125	139	18	100	35.94	17.6	4.31	270	12.5	12.9	141	2.9	107	119	14	12.1	23.4	1	10	0.7	69	0	1	19.22839506
6	40	3	52	45	15	5	3468.56	827	2641.56	0	0	1.72	1.88	1	1	1	0	1	0	0	0	0	63	137	66	84	17	91	36.56	6.4	3.6	164	11.2	13.3	142	3.7	108	148	14	11.6	33.4	1	25	0.6	88	0	3	25.23428942
8	75	2	66	61	7	7	3201.9	1124	2077.9	1	1	24.11	13.22	0	0	0	0	1	0	1	0	0	0	0	0	0	0	0	36.11	5.9	3.43	88	11.7	20.5	143	2.8	106	93	14	12.3	27.9	1	22	1.9	46	0	1	26.34649403
17	84	3	67	48	15	5	6192.85	165	6027.85	1	1	3.94	4.07	1	1	1	0	1	0	0	1	0	119	113	53	69	16	87	38.06	16.4	4.29	65	12.7	16.4	140	5.1	100	149	21	48.3	61.2	4.5	23	2.1	72	1	5	30.40816327
5	69	4	44	43	6	5	6026.21	3610	2416.21	1	1	38.64	38.61	0	0	0	1	1	0	0	0	0	111	174	89	110	22	100	37.56	21.5	4.37	396	14.9	13.4	143	3.7	109	142	16	12.2	19.7	1	11	0.6	62	0	1	31.65364583
5	28	2	46	43	9	5	4352.79	2253	2099.79	1	1	20.77	12.88	0	0	0	1	1	0	0	1	0	77	171	53	83	16	94	37.22	8.4	3.03	147	9.9	13.4	137	3.3	101	160	15	11.2	27.5	1	18	0.9	92	0	5	24.95512094
2	29	1	27	35	14	3	4175.4	1355	2820.4	0	0	10.03	5.05	0	0	0	1	0	0	0	0	0	73	131	67	84	10	99	36.89	4.8	3.9	235	11.6	13.5	140	3.2	105	98	9	12.5	27.2	1.1	15	0.5	62	0	1	19.140625
0	21	2	15	17	15	1	3587.23	2530	1057.23	0	0	10.49	5.29	0	0	0	0	0	0	0	0	0	90	151	90	104	16	99	37.11	12.9	4.6	213	15.6	13.2	136	3.6	102	211	15	12.2	23.4	1	11	0.7	47	1	1	24.45714286
2	30	3	26	37	14	1	3726.46	2692	1034.46	1	1	21.72	16.88	0	0	0	0	0	0	0	0	0	93	126	73	85	16	93	36.83	13.5	4.85	179	13.9	12.9	135	4	101	143	21	12	60.6	1.1	12	0.9	36	1	1	25.05996718
2	26	2	17	23	14	1	5968.84	5525	443.84	1	0	6.68	3.98	0	0	0	0	1	0	0	0	0	53	137	65	80	21	97	36.67	10.7	4.13	216	12.9	12.7	139	3.8	104	116	14	11.8	29.9	1.1	16	0.5	45	0	5	32.265625
1	29	2	27	19	15	3	3168.3	1975	1193.3	0	0	9.51	7.65	0	0	0	0	1	0	0	1	0	60	128	60	76	15	94	36.78	6.5	3.44	160	11.5	14.6	140	3.4	102	103	15	9.8	36.3	0.9	10	0.9	68	1	1	24.45714286
4	37	3	48	37	13	5	3770.89	3829	-58.11	1	1	25.48	19.51	0	0	0	1	1	1	0	0	0	61	125	48	68	15	99	36.61	13.3	4.37	116	11.7	18.8	138	4.9	109	159	18	12.6	25.4	1.1	33	1.4	77	0	3	24.23822715
2	33	2	27	28	11	6	5696.7	4110	1586.7	0	0	20.95	20.89	0	0	0	0	1	0	0	1	0	75	153	87	105	18	100	36.17	10.1	4.1	207	11.9	13.2	141	3.4	109	142	12	12.3	30.3	1.1	9	0.7	67	0	4	26.2226847
5	65	3	57	46	15	4	4644.6	2455	2189.6	0	1	1.02	1.15	1	1	1	0	0	0	0	0	0	89	152	120	128	15	99	2.78	22.8	5.87	313	18.3	14.1	144	4.3	104	213	22	14.7	87.8	1.3	26	1.5	62	1	5	30.61482136
12	107	3	61	45	3	2	4639.65	6158	-1518.35	1	1	0.72	1.78	1	0	0	0	0	0	0	0	0	67	76	45	52	16	97	35	14.9	5.98	302	11.8	15.7	148	3.7	119	204	14	12.7	25.1	1.1	15	0.6	56	0	1	24.62002449
2	20	4	20	32	14	2	3907.53	7467	-3559.47	1	1	16.63	13.78	0	0	0	0	1	0	0	0	0	108	117	61	72	24	99	35.61	9.8	4.16	236	12.7	13.4	140	4.4	108	135	13	13.3	24.5	1.1	12	0.8	48	0	4	30.69204152
8	28	2	24	27	14	2	6571.7	2769	3802.7	0	0	6.72	2.87	0	0	0	1	0	0	0	0	0	94	157	49	75	18	98	37.11	7	4.1	110	14.6	14.3	140	3.3	111	83	10	18	98.7	1.6	11	0.7	55	1	1	25.25951557
3	23	3	20	24	15	3	3802.52	1885	1917.52	1	1	30.95	23.11	0	0	0	0	1	0	0	0	0	71	141	63	83	17	100	37.22	8.9	3.59	188	9.6	16.7	140	3.6	105	144	11	11.6	23.6	1.1	7	0.5	60	0	2	34.72222222
5	29	2	20	20	11	5	2938.2	2040	898.2	1	1	22.91	8.29	0	0	0	0	0	0	0	0	0	59	117	58	72	21	97	37.11	14.1	3.39	96	9.5	14.5	142	3.5	102	130	15	20.6	26.9	1.9	9	0.7	53	0	1	26.9140625
1	17	3	17	24	13	1	6985.14	7446	-460.86	0	0	13.56	13.59	0	0	0	0	1	0	0	0	0	111	105	50	66	22	100	36.72	13.9	5.33	248	14.4	13.4	138	4.2	102	166	16	13.1	31.7	1.2	8	1	22	1	4	29.79289271
5	46	4	30	39	15	3	5693.72	2907	2786.72	1	1	62.93	26.14	1	0	0	1	0	0	0	0	0	91	74	45	52	19	100	37.28	12.2	3.68	147	11.5	16.5	142	3.5	105	158	14	12	29.7	1.1	19	0.3	62	0	1	17.89920572
2	36	2	10	22	14	2	4958.51	3855	1103.51	0	0	12.77	8.87	1	0	0	1	0	0	0	0	0	47	138	80	92	18	97	36.94	12.6	5.1	281	14.9	13.1	137	3.7	101	102	19	12.9	29.4	1.2	12	0.6	27	1	1	31.79737398
2	33	3	16	32	15	1	5608.13	2200	3408.13	0	1	2.49	8.41	1	1	1	0	1	0	0	0	0	120	124	71	86	25	100	37.94	4.9	3.03	102	9.5	12.9	141	3.2	109	106	11	12.4	31.5	1.1	6	0.8	36	0	1	24.54346238
4	38	3	30	37	9	3	4504.63	2625	1879.63	1	1	59.17	44.84	1	0	0	0	1	0	0	0	0	67	168	101	117	20	100	36.33	15	3.62	202	12.4	13	136	3.8	102	171	16	10.8	25	1	16	0.8	54	1	5	25.13263062
4	52	2	50	37	5	5	620.36	2782	-2161.64	1	1	19.93	7.12	1	0	0	0	0	0	1	0	0	92	124	80	86	16	100	37.5	15.6	4.32	236	12.6	12.4	143	4	108	127	13	11.4	22.1	1.1	12	0.5	67	0	1	17.68978885
2	20	3	24	21	14	1	3249.39	3925	-675.61	0	0	9.62	9.57	0	0	0	0	0	0	0	0	0	117	140	78	97	11	97	36.78	14.4	4.88	248	13.9	12.3	139	4.2	103	143	13	12.4	26	1.1	8	0.7	47	1	1	31.60816327
7	43	3	41	38	15	5	4640.12	3484	1156.12	1	1	30.64	20.78	0	0	0	1	1	0	0	0	0	83	160	85	102	19	100	37.11	11.9	4.43	49	13.4	13.4	131	4.3	99	151	13	12.6	24.8	1.2	18	0.9	77	1	4	27.66547496
9	34	3	41	37	7	1	5085.4	6132	-1046.6	1	1	17.77	13.85	0	0	0	0	1	0	0	0	0	58	120	91	96	18	100	36.06	14	6.41	171	14.5	15.5	142	4.1	107	138	14	13.9	25.5	1.2	12	1.4	47	1	1	32.74416118
3	21	2	27	26	12	2	4530.42	4196	334.42	1	0	16.6	10.6	0	0	0	1	1	0	0	0	0	90	118	60	74	19	97	36.67	6.9	4.4	198	11.6	13.4	141	3.1	103	114	9	11.9	53.2	1.1	9	1	58	0	2	27.10743802
1	25	2	20	22	14	3	3614.1	2900	714.1	0	0	12.09	9.98	0	0	0	0	0	0	0	0	0	98	143	85	96	15	97	36.83	8.5	4.03	185	14.1	13.7	142	4.2	105	155	17	11.1	27.9	1	16	0.8	61	1	1	33.30612245
1	22	0	17	23	15	2	3551.73	2150	1401.73	0	0	7.87	2.17	0	0	0	0	0	0	0	0	0	60	144	82	94	14	99	36.83	6	4.37	235	13.3	12.7	139	4.1	106	103	13	12.4	30.3	1.1	12	0.9	59	1	1	27.15109573
6	53	3	47	40	7	6	2849.79	2445	404.79	1	1	7.65	2.88	0	0	0	0	0	0	0	1	1	44	113	54	59	9	100	38.28	10.2	3.64	111	11.5	13.3	140	3.6	108	169	14	12.1	28	1.1	26	1.6	70	1	1	27.71604938
8	38	3	51	43	14	9	3790.17	1398	2392.17	1	1	11.79	11.84	1	1	1	0	0	0	0	0	1	97	126	64	75	22	93	37.28	8.6	3.64	170	9.7	14.1	139	5	107	120	14	13.5	30.3	1.2	38	2.5	88	1	5	28.96855892
2	41	2	29	30	13	4	2527.1	2365	162.1	1	1	40.53	30.62	1	0	0	0	1	0	0	1	0	97	156	73	94	21	93	36.83	11	3.89	191	11.7	12.8	143	3.5	108	105	16	25.1	35.5	2.3	23	1	79	0	1	29.93905896
4	18	2	26	26	15	1	5112.47	4245	867.47	0	1	14.34	9.66	0	0	0	0	1	0	0	0	0	74	124	85	93	17	99	37.28	10.9	4.44	227	14.4	13.8	144	3.7	109	147	14	10.8	27.2	1	11	0.9	50	1	1	37.65432099
5	48	2	39	34	7	6	3706	1565	2141	0	0	4.93	1.81	0	0	0	1	1	0	0	0	0	68	131	62	78	18	93	36.83	15.9	4.35	349	13.7	14.3	139	4.2	105	118	18	13.8	25.2	1.2	13	1.2	83	1	1	30.82482993
1	29	4	45	36	15	6	3557.57	2510	1047.57	1	1	7.59	7.63	1	1	1	0	1	0	0	0	0	74	107	53	66	16	100	38.06	17.8	3.47	221	11.6	13.7	132	4.3	97	134	12	13.6	23.4	1.2	33	0.7	81	1	5	23.88844098
1	25	1	22	20	15	7	3301.29	2055	1246.29	0	0	5.25	2.29	0	0	0	0	0	0	1	0	0	75	131	67	82	19	99	36.83	7.5	4.03	126	13.4	13.8	138	3.7	97	216	14	11.2	27.1	1	10	0.8	77	0	5	24.76260044
3	31	2	29	32	10	4	4238.04	4058	180.04	1	0	28.64	14.93	0	0	0	0	0	0	0	0	0	71	133	78	91	17	100	36.72	9.3	3.89	237	12.6	13.2	138	4	103	126	15	11	26.2	1	7	0.5	61	0	1	27.87878788
4	48	3	35	28	8	7	3071.56	1633	1438.56	1	0	3.15	2.22	0	0	0	0	1	0	0	0	0	99	157	94	110	13	98	35.56	7.4	3.39	238	11	13.6	145	3.8	106	97	15	15.8	28.8	1.4	9	0.8	70	0	1	30.95703125
4	58	3	31	35	12	1	3790.22	2327	1463.22	0	1	11.84	5.83	0	0	0	1	0	0	0	0	0	101	158	103	119	25	97	37.17	15.6	5.3	255	14.8	13.5	155	3.8	120	154	13	16.8	64.5	1.5	56	1	42	0	2	44.95867769
5	87	2	49	38	4	1	4643.74	2388	2255.74	1	1	16.93	14.99	0	0	0	0	0	0	0	0	0	89	108	74	85	17	98	37	10.7	3.93	222	11.3	12.5	140	3.8	108	105	16	12.8	26.1	1.2	17	0.7	22	0	1	18.1640625
5	60	3	45	40	7	5	2035.8	938	1097.8	0	0	4.46	2.56	1	0	0	0	1	0	1	0	0	69	168	56	82	21	95	35.61	8.2	2.76	210	8.9	15.7	139	4.1	105	84	11	15.3	32	1.1	24	1.5	91	0	1	18.94600187
15	79	4	51	44	15	6	4908.6	110	4798.6	1	1	19.33	19.37	1	1	1	0	0	1	0	0	0	122	93	47	55	32	89	38.28	18	3.69	138	9.8	14.5	129	5.2	87	105	18	14.6	28.2	1.3	46	5	41	1	5	67.00542861
1	17	0	22	18	15	2	2185	980	1197.88	0	0	2.77	2.75	0	0	0	0	0	0	0	0	0	73	121	71	82	15	99	36.78	6.6	4.07	254	12.6	12.3	141	4.1	106	96	11	11.8	26.8	1.1	17	0.7	55	0	1	26.640625
1	10	3	15	26	13	2	5091.84	5824	-732.16	0	1	10.26	6.51	0	0	0	1	0	0	0	0	0	61	132	66	82	15	99	36.17	12.8	4.66	201	12.9	13.7	142	3.7	108	108	12	12.8	30.8	1.1	8	0.9	23	1	4	22.39541342
2	38	3	23	26	13	2	4034.57	1960	2074.57	0	0	18.99	2.75	0	0	0	0	1	1	0	1	0	103	141	81	94	16	100	38.33	10.2	3.6	184	11.1	16.5	136	4.2	104	98	14	16	49.5	1.4	16	0.8	35	0	2	31.14784206
1	28	2	28	31	13	5	1982.54	2756	-773.46	0	0	9.05	1.26	1	0	0	0	0	0	0	0	0	72	125	71	84	32	97	35.72	9.3	3.91	194	12.6	12.4	142	3.8	106	117	10	12.8	27.1	1.1	21	0.7	72	1	1	20.34575116
4	23	2	29	20	9	1	6873.71	5982	891.71	1	0	12.8	11.68	0	0	0	0	0	0	0	0	0	78	127	87	96	18	98	36.56	14.2	3.75	267	12.2	12.2	140	3.8	109	130	12	12	28.1	1.1	5	0.6	50	0	1	21.26538447
8	28	3	34	28	15	2	7181.71	6154	1027.71	1	1	0.43	2.05	1	1	0	0	1	0	0	0	0	80	134	83	98	20	97	36.78	25.2	4.43	146	11.6	16.9	138	5.5	105	159	22	22.2	85.6	2	21	1.3	59	0	1	36.96036735
2	24	1	10	28	14	1	4702.57	3785	917.57	0	0	4.08	4.09	0	0	0	0	1	0	0	0	0	66	114	64	78	19	100	36.94	7.1	5.6	281	12.5	15.6	139	4.6	100	148	15	11.6	24.1	1.1	11	0.6	36	0	2	26.953125
4	40	2	54	37	15	4	3239.21	5235	-1995.79	1	1	1.55	3.46	1	1	1	0	1	0	0	0	0	60	118	81	90	20	99	37	18.1	5.37	349	15.8	14.9	156	4.1	113	219	24	24.1	37	2.2	16	1.2	70	1	5	0.405695971
4	58	3	37	46	6	4	3720.7	1850	1870.7	0	0	17.6	2.33	1	1	0	0	1	0	0	0	0	83	134	49	69	17	100	36.72	12.3	3.45	235	10.9	13.2	142	3.9	109	141	16	12.3	27.4	1.1	16	0.7	79	0	5	27.84863946
2	17	1	48	31	13	10	120	650	-530	0	0	9.5	4.08	1	0	0	0	0	0	1	0	0	86	126	71	86	16	95	36.44	15.2	4.55	323	14.8	12.4	140	4.5	103	140	14	12.4	26.5	1.1	17	0.6	71	1	1	25.95918367
2	35	4	28	32	15	5	4574.91	5294	-719.09	1	1	23.6	19.72	0	0	0	1	0	1	1	0	0	70	149	71	90	13	100	35.78	8.3	4.8	147	13.2	13.6	140	3.8	108	222	16	13.6	23.5	1.2	11	0.6	69	0	2	25.80918946
1	20	3	23	28	15	3	3470.7	3821	-350.3	1	0	16.87	15.06	0	0	0	0	0	0	0	1	0	64	121	77	87	18	100	36.56	15.5	4.16	305	12.8	12.6	137	4	100	171	20	11	27.9	1	10	0.5	55	0	1	26.34649403
1	23	3	18	18	15	3	5276.27	3145	2131.27	0	0	7.83	1.93	0	0	0	0	0	0	0	0	0	100	109	77	82	15	99	37	19	5.22	675	15.5	13.4	144	4.6	111	117	14	19.6	34.9	1.8	16	0.9	44	1	1	21.17283951
3	27	3	27	31	12	2	4046.7	4940	-893.3	0	0	7.23	1.12	0	0	0	0	1	0	0	1	0	71	108	53	65	19	100	36.5	16.7	3.76	260	11.8	13.7	140	3.2	110	137	12	12.4	25.9	1.1	10	0.6	55	0	5	31.99217133
2	16	2	27	27	14	3	4371	3400	971	0	0	13.49	13.43	0	0	0	0	0	0	0	0	0	68	144	72	92	10	94	36.72	9.1	3.96	303	12.5	13.2	138	4	101	147	12	10	21.7	0.9	7	0.7	68	0	1	25.70934256
6	51	3	51	36	15	8	2671.49	3320	-648.51	1	1	18.13	10.29	0	0	0	0	0	0	0	0	1	79	109	59	71	23	91	35.78	4.3	3.45	77	10	16.2	143	3.3	110	114	16	13.6	24.4	1.2	33	1.1	61	0	1	25.703125
2	38	1	22	21	15	2	1880	2050	-170	0	0	4.43	1.34	0	0	0	0	0	0	0	0	0	64	131	66	81	16	94	36.22	8.4	4.69	157	14	13.7	138	4.3	105	137	10	12.5	22.4	1.1	24	0.6	55	1	1	30.30845949
0	20	1	17	19	15	2	3278.4	2146	1132.4	0	0	8.64	3.99	0	0	0	0	1	0	0	0	0	66	141	86	100	13	100	36.67	10.7	4.13	275	13.5	13.3	138	3.6	103	161	14	11.3	30.2	1	9	0.6	55	0	2	31.48788927
7	71	3	72	48	5	5	3241.33	2483	758.33	1	0	2.27	2.26	1	1	1	0	1	0	0	0	0	57	108	58	71	20	100	35.11	8.5	3.06	190	9	15.6	142	4.4	109	155	17	13.3	20.8	1.1	49	1.4	82	0	1	26.23046875
10	77	4	61	44	15	8	3700.14	1053	2647.14	1	1	11.11	11.18	1	0	1	0	0	0	1	0	1	84	102	65	78	17	100	36.11	30.1	3.48	150	10.4	16	156	3.3	123	108	19	22.2	42.5	2.1	94	3.1	79	0	2	18.17517952
1	23	3	42	37	15	5	4152.22	1945	2207.22	1	0	23.79	15.86	1	0	0	0	0	0	0	1	0	100	149	68	90	15	100	36.94	16.8	3.78	232	9.5	17.1	135	3.3	104	118	15	12.8	24.1	1.2	9	0.6	81	0	5	36.39092864
0	12	2	22	29	15	2	4628.75	3193	1435.75	1	1	8.85	8.9	1	1	1	1	0	0	0	0	0	91	152	92	103	22	100	36.78	12.5	4.1	264	13.1	12.3	146	3.2	113	159	14	11.2	34.4	1	12	0.6	54	0	5	28.30385016
4	42	3	43	32	7	4	2374.26	2055	319.26	1	1	6.38	3.75	0	0	0	0	0	0	0	0	0	88	131	59	75	14	98	36.56	13.7	4.3	194	13.1	12.3	138	4	103	92	17	12.1	31.5	1.1	8	0.8	70	0	5	23.75
2	21	3	26	26	15	1	5349.27	4947	402.27	1	1	38.73	19.52	1	0	0	1	0	0	0	0	0	85	129	84	95	20	100	36.61	12.6	4.58	165	14.5	12.6	138	3.6	105	121	14	12.5	30.1	1.2	10	0.8	47	1	5	22.09317005
3	43	2	37	27	14	4	4333.33	3293	1040.33	0	0	8.68	5.19	0	0	0	0	1	0	0	0	0	68	158	56	81	18	97	37.67	15.4	4.88	259	14.2	13.2	131	3.3	94	139	15	13.3	26.2	1.2	33	1.1	78	1	1	29.71124847
0	9	1	15	12	14	4	3430.5	4200	-752.41	0	0	7.71	6.97	0	0	0	1	1	0	1	0	0	70	146	92	103	17	93	37.06	13.3	4.32	396	13	13.6	136	4.2	101	135	12	14.2	27.1	1.2	18	1	50	1	1	24.86486486
3	35	4	39	33	15	5	3329.66	1139	2190.66	0	1	2.38	1.81	1	1	0	0	1	0	0	0	0	68	110	78	88	20	100	36.83	14.7	4.07	234	13.2	12.7	132	3	96	151	15	11.1	23.3	1	19	0.5	75	0	1	26.29757785
8	51	2	48	36	15	7	11309.5	1546	9763.5	1	1	12.77	12.82	1	1	1	0	0	0	0	0	0	78	88	56	68	26	100	36.44	21	4.26	114	14.1	12.9	150	3.5	116	204	15	15.8	29.1	1.5	10	0.6	63	0	5	24.94031221
10	69	3	42	29	10	5	8755.55	6479	2276.55	1	1	76.65	76.09	1	0	0	0	0	0	0	1	0	120	123	68	80	29	100	37.39	13.5	3.78	168	12.1	13.1	137	5.9	104	212	13	14.2	137.6	1.3	12	0.7	67	1	3	23.03004535
2	38	3	25	28	11	5	2197.5	1711	486.5	0	0	11.92	2.06	1	0	0	0	1	0	0	0	0	78	128	78	88	14	97	35.22	5.8	4.53	222	15.3	13.4	140	4.2	104	136	14	14	25.1	1.2	21	0.9	68	1	1	20.93425606
7	63	3	30	28	15	1	7250.08	3535	3715.08	1	1	2.13	4.04	1	1	1	0	0	0	0	0	0	72	121	83	93	26	99	37.06	10	4.43	293	14.1	13.9	154	3.7	123	125	12	11.2	25.6	1	19	1.1	50	1	5	27.59865014
10	60	2	47	35	14	9	6.6	27	-20.4	0	0	29.18	5.22	1	1	0	0	1	1	0	0	0	88	156	64	84	22	96	36.5	17.7	2.93	29	9.2	16.3	135	5.5	101	289	23	13.7	42.1	1.3	131	5.7	68	0	1	31.52249135
3	29	4	23	38	15	1	4745.24	4463	282.24	1	1	18.65	7.76	0	0	0	0	0	0	0	0	0	102	112	68	78	30	100	36.56	13.7	3.36	257	10.4	12.3	139	3.3	104	160	17	11.9	28.2	1.1	8	0.7	30	0	1	24.34175829
3	19	3	28	31	13	4	3944.89	3540	404.89	0	0	8.27	5.07	0	0	0	1	0	0	0	0	0	56	154	81	99	21	100	36.78	15.2	4	203	13.4	13.3	137	3.7	105	147	12	12.3	19.3	1	13	0.6	58	0	1	40.28560996
1	32	2	39	17	15	10	1322	1820	-498	0	0	49.53	2.03	1	0	0	0	0	0	0	1	1	85	156	78	99	13	95	36.67	16.1	2.96	157	9.5	15.2	138	4.1	105	158	16	12.4	27.6	1.1	31	1.7	72	1	1	26.54336574
2	25	2	22	26	13	2	4513.1	2867	1646.1	0	0	11.84	9.96	0	0	0	1	1	0	0	0	0	98	120	64	78	13	97	36.94	11.1	3.68	181	13.1	12.5	143	3.8	109	115	14	10.3	31	0.9	12	0.6	56	0	5	23.30905307
2	30	2	38	29	13	5	3718.44	2345	1373.44	1	0	19.89	9.92	1	0	0	0	1	0	0	0	0	88	142	62	81	14	99	36.22	10.1	3.4	352	9.9	13.2	133	3.6	98	93	17	11.1	25.7	1	21	0.8	86	0	5	17.04994543
1	21	1	17	24	14	3	4065	1890	2175	0	0	14.73	4.84	0	0	0	1	0	0	0	0	0	66	122	70	81	26	100	36.39	9.2	3.45	283	10.3	13.9	140	3.5	106	115	12	10.8	35.7	1	11	0.6	59	0	1	20.58531746
4	31	4	32	31	15	2	1609.71	3479	-1869.29	0	0	0.96	1.09	1	1	1	0	0	0	0	0	0	73	127	94	106	20	100	36.89	15.1	4.89	325	15.3	13.1	145	4.2	110	178	10	13.2	24.3	1.1	11	0.8	48	1	5	30.84081633
1	24	2	33	35	15	7	3511.28	5045	-1533.72	0	1	9.97	5.96	0	0	0	0	1	1	1	1	0	73	139	59	81	15	100	36.11	9.5	4.5	234	12.6	13.5	140	4	103	142	16	11.5	27.9	1.1	10	0.6	62	0	1	33.42560554
6	41	3	45	36	10	7	3098	2575	523	0	0	3.1	3.14	1	1	1	0	0	0	0	0	0	88	118	69	80	12	97	37	10.4	4.13	182	13.4	13.2	140	5.1	108	154	16	10.5	25.6	1	21	1.3	92	1	5	23.03004535
4	40	3	29	28	9	2	6379.24	5425	954.24	0	0	15.84	15.81	0	0	0	0	1	0	0	0	0	68	109	56	68	28	100	36.61	8.9	3.55	261	10.5	14.5	139	3.8	104	107	16	12.3	26.3	1.1	8	0.6	58	0	5	23.80165289
2	26	3	22	24	13	2	5148.66	2782	2366.66	1	0	11.1	9.13	0	0	0	0	1	0	0	0	0	89	163	56	87	16	91	37.06	14.7	3.87	255	11.4	13.5	138	4.1	102	135	20	11.8	27.3	1.1	20	1	59	1	1	29.19753086
0	18	1	18	18	15	1	4853.23	3795	1058.23	0	0	10.73	4.96	0	0	0	0	1	0	0	0	0	89	107	63	73	14	100	36.89	11.4	3.85	159	11.6	12.4	133	4.1	103	138	15	11.9	96.2	1.1	7	0.6	36	0	5	26.53468328
1	45	3	25	22	15	1	2597.26	1825	772.26	0	0	9.52	7.74	0	0	0	1	1	0	0	1	0	72	133	68	82	19	93	35.56	16.4	4.33	336	13.2	14	138	4	107	144	17	12.6	29.2	1.1	20	0.6	50	0	1	30.48665738
2	26	1	22	24	14	3	2749.61	2425	324.61	0	0	7.83	4.74	0	0	0	0	0	0	0	0	0	72	98	67	74	12	98	36.89	4.9	4.05	159	12.5	12.9	141	3.9	109	83	11	11.2	48.8	1	12	0.7	56	0	1	21.15221088
3	42	2	29	29	12	4	830	750	80	0	0	11.06	5.22	0	0	0	0	1	0	0	0	0	62	155	95	106	21	98	36.67	14.3	3.63	208	10.9	12.1	134	3.7	99	139	17	10.8	30.8	1	13	0.9	69	1	1	23.25503692
3	30	2	23	30	14	4	11291.33	8995	2296.33	0	0	17.67	6.68	0	0	0	1	1	0	0	1	0	85	135	58	75	11	95	37.11	6.6	2.81	158	8	13.3	155	3	123	93	13	13	33.4	1.2	19	1.2	68	0	1	22.3046875
2	35	1	31	31	15	3	1427.5	950	477.5	0	0	6.9	2.83	0	0	0	0	1	0	0	0	0	91	159	75	95	15	100	36.72	7.7	3.9	248	13.4	12.4	129	3.6	96	132	13	10.4	29.1	1	9	0.7	70	1	5	29.65561224
2	21	4	22	34	14	3	2043.57	1225	818.57	0	0	8.67	2.47	0	0	0	0	0	0	0	0	0	83	163	80	100	17	97	37.39	13.2	4.37	267	14.4	13	136	4.2	104	130	13	14.8	29.9	1.3	15	1	67	1	1	30.17140566
5	31	2	39	39	7	2	5912.67	4110	1802.67	1	1	36.99	32.11	0	0	0	1	1	0	0	1	0	79	165	106	119	14	100	37.22	12.5	3.78	471	11.5	14.3	139	3.9	108	146	10	13	24.3	1.1	12	1	54	1	1	28.3755102
5	37	4	35	36	15	2	4872.83	3099	1773.83	1	1	7.88	9.7	1	1	1	1	0	0	0	0	0	106	87	53	61	24	99	37.28	24.3	3.48	434	11.5	13.4	143	4.6	113	173	14	15.9	150	1.4	12	0.7	41	0	5	24.97704316
2	34	0	27	21	15	3	2860	2315	545	0	0	7.24	1.22	0	0	0	0	0	0	0	0	0	70	125	69	82	7	100	36.72	9.5	3.51	137	11.1	13.5	136	3.9	106	96	14	12.4	25.8	1.1	10	0.6	66	1	1	29.11403745
7	26	4	37	31	15	2	5106.03	3182	1924.03	1	1	2.87	2.95	1	1	1	1	1	0	0	1	0	64	118	74	104	24	99	35.78	14.6	4.28	325	13.3	13.5	134	4.2	102	245	18	12.6	23	1.1	13	0.7	58	0	1	23.90003387
3	35	2	30	31	8	5	5457.7	2704	2753.7	1	1	10.74	7.74	0	0	0	0	0	0	0	1	0	79	119	80	89	15	100	38.33	9.6	4.06	195	12.8	13.5	140	4.1	110	124	13	12.9	24.5	1.1	17	1.1	56	1	1	28.72112107
6	52	4	46	41	8	6	2563.37	2950	-386.63	1	1	7.68	5.66	0	0	0	0	0	1	1	0	0	65	140	60	80	17	93	36.56	12.6	5.21	170	15.5	13.6	136	4.3	103	197	14	15.5	26.7	1.4	18	0.7	81	1	1	26.80788897
5	70	3	49	39	3	2	5430	3615	1815	1	0	26.22	10.35	0	0	0	1	0	0	0	0	0	69	125	71	83	19	100	37.61	9.6	4.51	248	13.7	12.8	140	4.3	104	124	14	11.5	31.3	1.1	11	0.7	57	1	1	21.19183673
7	31	3	23	22	15	3	4441.66	2628	1813.66	0	0	14.87	13.99	0	0	0	0	1	0	0	1	0	80	150	89	103	22	99	37.22	10.7	4.96	86	13.6	15.7	140	3.7	102	133	19	24.9	26.5	2.3	10	0.7	66	0	2	37.68915575
0	20	2	21	20	15	3	3410	2025	1385	0	0	8.53	8.47	0	0	0	0	1	0	1	1	0	80	150	75	97	17	95	36.83	11.9	4.46	225	13.1	13.4	141	4.3	101	102	18	10.5	30.5	1	12	0.5	68	0	1	30.75396825
3	44	1	36	28	15	11	5894.2	1300	4594.2	1	1	8.22	8.31	1	1	1	0	0	0	0	0	1	78	114	64	75	12	95	37	16.7	5.81	364	14.8	18.9	135	6.1	106	156	13	16	35.3	1.4	16	1.6	83	1	3	21.015625
3	29	1	17	23	14	2	3523.1	3085	438.1	1	0	7.39	7.32	0	0	0	0	1	0	0	0	0	73	115	52	72	11	99	36.83	8.4	2.33	148	7.5	14.6	144	3.8	110	124	12	11.7	29.9	1.1	8	0.5	56	0	1	23.84495465
2	45	3	27	29	10	2	5025	1972	3053	1	0	33.33	21.48	0	0	0	0	0	0	0	0	0	70	140	68	87	29	100	36.28	22.1	3.68	299	10.2	13.2	137	3.6	107	150	14	11.2	26.7	1	17	0.7	50	0	4	34.25044224
2	26	2	15	27	15	2	3384.26	2825	559.26	0	0	8.86	7	0	0	0	0	1	0	0	0	0	89	118	83	89	17	95	36.17	11.5	4.67	286	14.7	12.6	141	3.9	106	112	13	13	18.9	1.1	15	1	53	1	1	30.86803984
2	15	2	38	27	13	5	2583.84	2580	3.84	0	0	8.91	4.68	0	0	0	1	1	0	0	0	0	67	103	75	81	24	99	35.61	11.8	3.39	214	10.4	13.4	142	4.2	111	110	12	11.6	31.9	1.1	13	0.8	87	0	1	29.13631634
5	51	4	39	39	14	6	11013.26	5175	5838.26	1	1	50.35	6.58	0	0	0	0	1	1	0	0	0	110	188	89	112	14	97	39.39	18.5	3.6	266	10.2	20.4	138	4.2	103	241	18	11.6	26.6	1.1	18	1.1	79	1	5	35.35489265
2	36	4	39	38	15	4	10615.04	9688	927.04	1	1	17.13	17.01	1	1	1	0	1	1	0	0	0	87	154	117	128	32	100	36.67	20.7	3.61	279	11	12.6	144	2.8	108	383	18	11	32.1	1	12	0.6	68	0	5	27.76620852
2	37	4	23	36	14	1	4972.4	2447	2525.4	0	1	19.73	19.23	0	0	0	0	1	0	0	0	0	135	99	74	83	18	96	38.11	9.2	4.71	186	11.4	15.8	140	3.8	102	88	17	14.1	28.1	1.3	10	0.9	36	1	5	23.66782007
2	25	3	29	28	14	1	5528.48	3519	2009.48	1	1	28.39	24.48	0	0	0	0	0	0	0	0	0	88	92	69	74	15	100	36.56	14.8	3.91	293	11.7	11.9	139	3.8	106	95	14	11.6	30.5	1.1	6	0.4	43	0	1	18.96856458
6	51	1	30	42	6	3	7735.59	8488	-752.41	1	1	26.75	19.85	0	0	0	0	0	0	0	0	0	59	133	75	89	16	100	36.67	6.5	3.43	203	9.3	14.7	146	3.8	115	116	13	11.7	27.8	1.1	4	0.5	36	0	1	20.17301038
0	16	0	33	23	15	6	1311	860	442.5	0	0	9.88	9.89	0	0	0	0	1	0	0	1	0	78	106	83	91	16	96	36.72	6.7	3.82	294	10.6	14.7	143	4.4	108	87	11	12.4	31	1.1	13	0.7	81	0	1	27.85200798
1	24	3	15	17	15	2	3666.75	2543	1123.75	1	1	30.76	23.94	0	0	0	1	0	0	0	0	0	101	128	78	89	16	96	37	13.5	4.27	277	14.4	12.4	135	4.5	104	165	14	13	23.1	1.1	5	0.6	39	0	1	25.65743945
21	133	3	75	47	7	7	7141.76	15	7126.76	0	1	2.4	1.04	1	1	1	0	0	0	0	0	0	84	115	75	86	19	100	35.89	8.2	2.38	31	9.5	18.4	135	4.3	92	363	31	93.6	69.3	8.8	35	2.7	48	0	5	27.52770083
2	32	2	18	30	14	4	2887.53	1685	1202.53	0	1	4.93	1.09	0	0	0	0	1	0	0	0	0	72	112	64	73	22	100	37.28	12.2	4.17	170	13.2	12.4	137	4.3	103	93	19	11.2	22.7	1	13	0.8	52	0	5	24.8015873
7	76	1	68	39	3	7	80.79	465	-384.21	0	0	4.08	1.04	1	1	0	0	1	0	0	0	0	53	133	72	89	15	99	36.33	15.6	3.89	253	11.4	13.5	139	4.7	104	167	17	11.2	27	1.2	40	1	92	0	1	20.12471655
2	19	1	22	20	14	3	3686.27	1502	2184.27	0	0	7.01	4.05	0	0	0	0	0	0	0	0	0	78	124	68	79	11	97	36.61	10.5	4.63	212	15.2	12.6	137	3.6	101	108	18	12.3	32.2	1.1	12	0.8	66	1	1	26.71280277
1	30	4	37	31	15	4	6593.8	4638	1955.8	0	1	2.31	2.41	1	1	1	0	1	0	0	1	0	65	121	77	88	18	100	36.5	11.6	3.31	173	9.5	14.4	142	3.7	110	132	12	11.6	27.4	1.1	16	0.9	70	1	1	23.95530867
2	34	2	28	26	12	7	3163.27	2300	863.27	0	0	8.91	2.8	0	0	0	0	1	0	0	0	0	82	196	106	129	18	97	36.61	9	4.39	183	13.4	13.7	138	4.2	103	123	16	11.7	23.9	1.1	10	0.9	74	1	1	22.75596516
6	53	2	41	32	7	6	7592.34	7756	-163.66	1	1	34.58	12.19	0	0	0	0	0	0	0	1	0	63	129	66	86	9	100	36.94	11.2	3.51	289	9.6	17.3	146	3.8	115	131	8	11.9	25.6	1.1	9	0.5	69	0	5	20.14568158
1	24	1	17	19	15	1	4915.11	2690	2225.11	0	0	8.82	8.81	0	0	0	0	0	0	0	0	0	63	134	82	98	18	94	37.11	10.5	4.63	166	13.8	12.1	137	3.6	100	115	14	12.8	26.4	1.2	13	0.9	45	1	1	32.84660635
0	11	2	25	31	15	3	3862.24	2069	1793.24	0	1	33.74	27.4	0	0	0	0	0	0	1	0	0	91	107	76	83	15	99	37.06	12.9	2.7	517	8.8	13.6	140	3.3	103	103	15	13.2	30.2	1.2	11	0.3	61	0	1	24.52153342
1	25	3	22	19	15	2	3433.33	3740	-306.67	0	0	7.67	3.86	0	0	0	0	0	0	0	0	0	96	120	96	102	21	99	37.22	15.3	4.03	331	12.9	13.1	141	4.1	110	141	13	12.2	22.5	1	5	0.7	51	0	1	28.19587002
4	50	3	36	34	9	5	3129.6	1135	1994.6	0	0	3.96	2.11	1	0	0	0	1	0	0	1	0	91	148	68	86	21	97	38.33	6.6	3.84	381	11.2	14.2	137	4.6	103	113	18	11.3	32	1	24	1.1	93	0	1	16.79902643
5	45	4	35	24	14	4	5720	3430	2290	1	0	46.74	1.81	0	0	0	0	1	0	0	0	0	83	137	73	89	20	97	37	0.7	2.21	43	7.6	17.5	138	3.7	105	116	13	17	29.8	1.5	14	0.8	60	1	1	32.24939532
0	19	1	17	19	15	2	4224.59	2495	1729.59	0	0	9.53	7.45	0	0	0	1	1	0	0	0	0	59	188	100	113	15	99	37.17	10	3.86	275	12.5	13.9	138	3.4	103	127	13	12.6	25.1	1.1	16	0.6	48	0	1	25.73061224
1	18	2	30	20	15	5	3525	2050	1475	0	0	3.88	3.86	0	0	0	0	0	0	0	0	0	90	147	88	105	18	96	36.83	9.2	3.51	203	12.1	13	141	3.6	105	136	14	13.1	25.3	1.2	8	0.5	70	0	1	26.2542517
4	28	4	26	26	15	3	3180.85	3630	-449.15	1	1	9.91	8.3	1	1	0	0	1	0	0	0	0	66	163	67	123	13	97	36.67	11.2	4.22	156	13.2	14.2	145	4.6	110	120	17	12.7	26.9	1.2	22	1	67	1	1	41.32716049
0	22	1	15	18	15	6	880	1800	-920	0	0	1.76	1.84	0	0	0	0	0	1	0	0	1	63	153	89	104	11	97	36.89	7.4	4.51	261	13.7	12.2	142	3.7	101	106	12	11.5	28.2	1.1	15	1	50	0	5	28.9824263
3	52	2	37	39	13	11	3415.61	911	2504.61	0	0	13.11	7.31	0	0	0	0	0	1	1	0	1	67	115	54	67	16	97	36.5	8.6	3.94	216	12	13.2	140	4.3	108	123	12	10.7	39.4	1	25	1.2	85	0	1	28.85813149
4	29	3	35	31	15	2	8192.64	7222	970.64	0	1	0.9	1.09	1	1	1	0	0	0	0	1	0	104	156	103	117	17	100	35.39	16.6	4.56	215	13.6	14.4	151	3.6	119	248	18	11.2	31.4	1	14	0.9	58	0	1	31.99217133
19	100	3	76	43	13	6	1788.67	1571	217.67	1	1	4.15	4.16	1	1	1	0	0	0	0	0	0	94	136	59	77	22	95	36.61	16.2	2.6	27	7.5	17.6	122	9	93	66	30	16.5	150	2.1	42	2.1	60	1	4	31.35135135
2	28	3	24	24	14	4	4221.46	3640	581.46	0	0	9.24	6.33	0	0	0	1	0	0	0	0	0	93	147	72	91	21	99	36.83	6.6	3.4	342	11.1	14.9	133	3.3	102	118	9	12.5	28.3	1.2	4	0.6	51	0	2	18.04444444
1	25	2	22	20	15	3	4154.79	3370	784.79	0	0	11.67	9.66	0	0	0	1	1	0	0	0	0	68	141	76	92	15	100	36.06	11.4	4.34	317	13	14.3	138	4.2	103	144	18	13.5	23.2	1.1	10	0.5	55	0	1	35.15570934
1	26	3	22	24	13	2	4736.77	3125	1611.77	1	1	37.89	29.76	0	0	0	1	0	0	0	0	0	59	124	72	85	22	100	35.67	14.9	3.79	163	11.8	13.6	133	3.5	99	152	14	10.6	30.2	1	7	0.5	57	0	1	20.98465735
1	31	0	22	16	15	2	2610.55	2500	110.55	0	0	3.68	1.93	0	0	0	0	0	0	0	0	0	55	113	66	76	11	96	36.72	5.7	3.88	231	12.9	12.8	142	3.9	105	108	13	10.9	27.6	1	14	0.6	51	0	1	26.0546875
21	122	2	70	54	3	4	666.93	345	321.93	1	1	3.85	3.92	1	1	1	0	1	0	0	0	0	85	96	53	64	30	94	36.44	7.8	2.89	71	9.1	19.6	137	4.5	92	237	22	23.3	32	2.1	56	0.7	49	0	5	32.12890625
5	58	4	40	42	15	12	4027.06	1215	2812.06	1	1	2.91	2.9	1	1	1	0	0	0	0	0	1	72	111	55	69	16	100	35.72	20.8	2.57	165	8.9	13.9	136	3.6	107	138	10	14	28.1	1.3	24	1	85	1	1	18.10952588
8	59	3	48	37	8	10	2738.44	1675	1063.44	0	1	3.21	3.33	1	1	1	0	0	0	1	0	0	57	116	76	85	18	99	37.22	17.1	3.12	134	9.7	12.8	136	4	105	178	17	14.7	23.7	1.3	11	0.8	52	0	5	21.484375
1	18	1	25	17	15	2	5845	3170	2675	0	0	11.93	11.89	0	0	0	0	0	0	0	0	0	76	104	57	68	13	99	36.78	6.4	3.66	193	11.4	11.2	138	3.1	108	94	14	10.9	29.3	1	8	0.5	52	0	3	25.09885536
1	38	2	22	22	15	1	4550.2	1870	2680.2	0	0	11.75	8.86	0	0	0	0	0	0	0	0	0	87	113	53	67	26	98	36.89	11.8	4.23	293	13.3	12.9	140	4	108	86	14	11.5	30.1	1.1	9	0.6	45	0	1	31.25
0	28	3	33	29	15	5	6527.45	5508	1019.45	1	1	5.05	4.88	1	1	1	1	1	0	0	0	0	57	134	63	82	16	99	35.78	10.1	3.58	256	10.6	14	135	4	99	173	16	10.9	34.3	1	17	0.6	79	0	1	28.99930748
3	61	3	37	39	11	4	2290	1805	485	1	1	8.22	8.31	1	1	1	0	1	0	0	0	0	98	146	78	93	16	95	37	21.4	6.86	728	18.4	17.9	146	4.4	108	132	17	16	36.9	1.4	24	0.7	75	0	1	18.46687478
9	32	2	37	27	15	7	8528.05	2966	5562.05	1	1	32.95	25.22	0	0	0	0	1	0	0	0	0	63	133	77	90	11	98	37.33	20.4	4.91	141	15.6	14.6	141	4.5	107	134	14	12.3	33.5	1.1	22	1.4	52	1	1	31.56167151
4	52	2	37	22	14	8	3390.26	1480	1910.26	0	0	14.42	3.17	0	0	0	0	0	1	0	0	1	87	151	76	96	13	94	36.72	13.8	3.31	421	10	13.7	135	5.6	99	601	13	9.9	27.6	0.9	51	2.1	57	0	1	21.37321138
2	18	4	26	32	14	2	3377.1	4743	-1365.9	1	1	33.68	22.85	0	0	0	1	0	0	0	0	0	82	144	60	82	18	100	36.67	10	4.31	162	12.8	13.7	141	4.1	108	133	13	13.1	31.1	1.1	6	0.8	53	1	1	24.48565201
6	48	2	44	38	6	4	4505.11	4637	-131.89	1	1	23.05	18.18	0	0	0	1	1	0	0	1	0	68	117	57	73	16	100	36.33	10.9	3.98	237	13.1	12.6	141	3.4	108	149	12	12.2	24.4	1	10	0.5	72	0	5	27.69513315
3	44	4	30	40	12	1	4189.06	3048	1141.06	0	1	14.72	8.01	0	0	0	1	1	0	0	0	0	87	109	69	77	13	98	35.33	13.9	4.63	196	14.6	13.5	146	4.1	108	129	17	12.6	19.6	1.1	13	0.9	48	1	1	32.54930606
6	68	4	51	42	15	4	6895.36	4517	2378.36	1	1	1.01	2.07	1	1	1	0	1	1	0	0	0	49	155	65	88	18	100	36.5	16.6	5.32	326	15.5	13.9	134	4.5	95	282	22	12.6	20.7	1	21	1.1	66	1	1	27.7877551
11	27	3	28	28	15	3	5293.02	2200	3093.02	1	0	1.55	1.69	1	1	1	0	0	0	0	0	0	94	81	46	51	28	95	36.39	14.8	4.97	248	15.3	15.7	148	3	112	121	16	13.8	30	1.3	14	1.1	52	0	5	38.08864266
2	25	2	28	27	13	2	2149.53	1200	949.53	0	0	8.65	5	0	0	0	0	0	0	0	0	0	71	146	76	97	20	96	36.61	10.5	4.2	242	12.8	14.6	137	3.8	100	133	18	11.8	28.8	1.1	9	0.6	60	0	1	32.45567772
5	81	4	68	48	3	5	825.84	965	-139.16	0	1	1.37	1.48	1	1	1	0	1	0	1	0	0	73	143	109	116	17	100	37.06	18	5.17	212	16.1	13.1	139	3.4	99	149	20	13.6	26.7	1.1	22	1.5	92	1	1	31.88246097
3	29	4	27	23	15	7	3054.55	1875	1179.55	1	0	2.47	2.57	1	0	1	0	1	0	0	1	0	84	127	110	118	12	84	37.5	14.7	3.99	199	11.1	15.4	143	4.2	109	179	13	14.2	27.2	1.3	25	1.3	83	1	5	35.59183673
3	31	2	39	29	13	7	1812.01	1900	-87.99	0	0	12.76	8.09	0	0	0	0	0	1	0	0	0	86	121	57	75	18	94	36.78	11.2	4.37	281	13.1	13.8	141	4.4	99	168	21	11.4	29.5	1.1	29	1.4	84	1	1	25.51846136
7	42	2	24	26	9	4	6662.01	3385	3277.01	0	0	14.28	14.25	0	0	0	0	0	0	0	0	0	81	120	65	77	18	98	37.11	9.5	4.33	276	12.4	14.6	141	3.3	102	180	18	11.3	30.2	1	10	0.5	51	0	3	17.9296875
1	34	2	26	31	15	2	1432.07	650	782.07	0	0	2.7	1.05	0	0	0	0	0	0	0	0	0	69	134	75	90	21	98	36.83	5.8	4.64	271	13.6	12.7	138	3.8	103	89	14	15.8	22	1.1	19	0.6	55	0	1	25.97011555
1	35	3	26	23	15	5	1600	3830	-2230	0	0	5.01	2.94	0	0	0	0	0	1	0	0	0	66	110	44	60	14	99	37.11	3.6	3.27	235	10.1	12.7	136	3.8	101	101	16	13.1	25.1	1.1	16	0.8	80	0	1	27.66846525
2	55	3	47	32	15	10	2330.1	2146	184.1	1	1	4.73	5.68	1	1	1	0	0	1	0	1	1	90	130	52	73	14	100	36.61	12.3	3.12	225	10.7	14.5	142	3.7	104	258	18	11.7	32	1.1	30	1.1	81	0	3	29.60526316
2	33	1	29	27	14	7	2116.93	1450	666.93	0	0	2.97	1.99	0	0	0	0	1	1	0	1	0	68	136	63	76	21	100	37.11	6.6	4.87	204	10.6	14.9	138	4.3	101	78	17	12.2	26.8	1.1	21	0.9	80	0	2	21.78996599
1	35	2	28	32	15	2	3788.09	2750	1038.09	0	1	14.83	7.95	0	0	0	1	0	0	0	0	0	86	90	65	71	12	100	37.67	8.9	3.59	190	11.3	12.6	139	3.2	105	113	11	12.8	29.1	1.2	16	0.9	52	1	5	10.98356009
3	24	4	34	30	15	3	3653.29	6925	-3271.71	1	1	34.08	17.32	0	0	0	0	1	0	0	0	0	74	120	53	70	17	100	36.89	12	3.62	287	11	14.4	142	3.5	102	128	16	12.2	25	1.1	9	0.6	63	0	2	36.88581315
4	67	3	61	47	8	5	2844.87	1195	1649.87	1	0	18.62	18.66	1	1	1	0	1	0	1	0	0	114	131	76	87	20	99	36.94	10.9	3.51	170	10.3	14.2	140	3.8	107	102	14	12.8	19.9	1.2	45	1	86	0	1	22.03856749
1	38	2	45	40	15	6	5414.08	1898	3516.08	1	1	20.69	20.69	1	0	0	1	0	0	0	0	0	76	137	64	82	19	100	37.39	14	4.46	166	13.9	14	136	3.8	102	118	15	10.9	27.9	1	32	0.7	80	0	5	24.51814059
1	23	1	22	18	15	2	4307.13	2975	1332.13	0	0	7.8	7.03	0	0	0	1	0	0	0	0	0	81	115	60	74	13	100	36.94	8.7	3.55	203	11	12.5	136	3.7	105	116	9	13.4	23.7	1.1	11	0.7	42	0	1	26.62993572
1	16	2	17	15	14	4	8054.65	10650	-2595.35	0	0	6.59	6.03	0	0	0	0	1	0	0	0	0	70	142	86	103	12	99	37	10.3	3.97	322	11.9	13	139	4	104	168	17	11.8	24.4	1.1	5	0.5	49	0	2	37.19723183
1	25	3	10	38	14	1	5355.4	5792	-436.6	0	1	15.79	10.5	0	0	0	0	0	0	0	0	0	50	113	77	88	11	100	36.5	15.9	4.79	266	14.3	11.9	140	3.7	100	149	18	11.4	26.6	1.1	8	0.8	38	1	5	24.19753086
13	109	3	66	43	3	5	2871.27	1645	1226.27	1	0	6.63	6.66	1	1	1	0	1	0	0	0	0	90	154	102	109	29	100	39.11	12	4.96	140	15.9	15.3	140	2.7	105	318	19	12.5	32.6	1.2	26	1.2	66	1	5	30.44982699
1	25	0	22	21	15	2	3275	2425	850	0	0	3.17	1.47	0	0	0	0	1	0	0	0	0	63	111	58	76	16	96	36.72	10.5	4.18	260	13.2	13.4	143	3.9	112	89	10	12.7	25.4	1.2	7	0.5	58	0	4	28.20939321
2	55	4	30	32	14	6	4942.63	2290	2652.63	1	1	22.41	4.23	0	0	0	0	1	0	0	0	0	127	98	60	51	16	97	36.94	24.9	2.96	187	9.1	13.2	137	4	101	119	18	14.3	27.6	1.3	17	0.7	64	0	1	24.1796875
1	27	1	22	17	15	1	3242.13	4300	-1057.87	0	0	3.3	1.28	0	0	0	0	0	0	0	0	0	75	119	67	58	11	97	37	7.7	3.79	167	11.5	13.2	142	3.3	114	88	11	13.7	25.8	1.2	10	0.7	46	1	1	24.96800974
10	64	3	54	25	8	5	7756.98	1780	5976.98	1	0	43.87	6.92	0	0	0	0	0	1	0	0	0	113	104	61	75	28	94	36.39	32.7	4.26	42	12.4	14.7	132	9.3	101	291	12	21.3	26.5	2	31	0.9	42	0	1	36.54635101
3	17	3	26	25	14	5	3724.13	4900	-1175.87	0	0	9.03	6.13	1	0	0	1	1	0	1	1	0	95	138	82	95	15	90	38.44	6.1	3.82	118	11.2	15	143	3.8	107	120	17	18.4	94	1.7	13	1	80	0	2	22.14532872
1	28	3	30	37	15	3	4665	8670	-4005	0	1	1.16	2.11	1	1	1	1	0	1	0	0	0	81	53	23	31	26	100	36.5	9.6	3.36	173	10.1	15.2	139	3.3	106	148	17	12.8	24.9	1.2	6	0.6	56	0	2	25.71166208
2	17	2	22	23	14	3	3799.22	3175	624.22	0	0	8.63	3.77	0	0	0	0	1	0	0	0	0	81	127	57	74	14	96	36.33	10.8	4.47	229	13.8	13.6	140	4.1	107	130	14	13	25.7	1.1	9	0.7	64	1	2	21.60493827
1	30	2	22	21	15	1	1698	2210	-512	0	0	5.04	5.04	0	0	0	0	0	0	0	0	0	62	110	78	87	20	97	36.67	6.2	4.67	242	14.7	11.8	141	4.9	101	110	11	11.3	32	1	23	0.9	48	1	1	28.06642387
3	29	3	38	31	8	1	3301.6	2896	405.6	1	1	23.45	20.7	0	0	0	1	0	0	0	0	0	87	95	72	77	16	100	37.61	21.9	3.7	379	11.8	13.9	138	4.5	104	105	14	13.4	24.1	1.2	10	0.8	33	1	1	21.2585034
2	17	3	27	35	13	2	4649.46	2666	1983.46	0	1	10.45	10.43	0	0	0	0	0	0	0	1	0	111	113	95	99	21	100	36.94	16.1	4.91	161	13.4	12.6	144	4.1	106	99	15	11.3	26.1	1	14	0.7	55	0	5	26.33162108
8	51	1	55	36	15	8	9268.15	2590	6678.15	1	1	2.27	1.26	1	1	1	0	0	0	0	0	0	61	124	78	90	13	100	36.39	7.2	4.15	75	13	15	144	5.6	116	123	18	15.7	74	1.5	42	3.6	77	0	1	25.60146924
2	34	3	22	20	14	2	4526.3	3905	621.3	1	0	17.2	15.13	0	0	0	1	0	0	0	1	0	67	114	62	73	11	100	35.56	14.5	4.24	200	13.6	13.1	139	3.8	107	127	11	12.5	69.6	1.1	13	0.6	52	0	1	27.85200798
2	33	2	26	26	14	1	3310	1000	2310	0	0	14.77	14.72	0	0	0	0	0	0	0	1	0	71	100	66	78	16	90	36.28	9.3	4	222	12.1	12.2	138	3.9	106	129	11	12.3	26.8	1.1	10	0.5	48	0	1	30.15997243
3	35	3	22	33	15	2	3818.86	5677	-1858.14	1	1	19.1	18.92	0	0	0	0	1	0	0	0	0	72	113	73	87	24	97	37.22	15.1	3.69	349	11.5	12.8	138	3.4	106	151	15	12.7	22.2	1.2	4	0.5	46	0	1	32.17169054
2	25	2	20	29	14	6	3018.73	1024	1994.73	0	0	14.13	5.1	0	0	0	0	1	0	0	0	0	85	129	61	76	15	96	37.33	11.9	3.92	289	11.6	13.2	140	3.9	102	125	12	13.5	24.4	1.1	19	0.7	69	0	5	24.68319559
2	25	2	25	23	14	2	4291.3	2790	1501.3	0	0	14.75	5.68	0	0	0	1	0	0	0	0	0	53	128	84	95	16	100	35.17	15.3	3.3	259	10.8	12.8	140	4	110	161	15	13.2	103.5	1.1	8	0.5	52	0	1	25.59373706
5	23	1	25	33	15	3	3164.53	1470	1694.53	1	1	20.87	18	0	0	0	0	1	0	0	1	0	57	135	76	91	14	100	37.17	10.4	3.3	232	9.9	13.9	142	3.4	107	110	15	12.5	26.2	1.1	12	0.6	67	0	5	36.22995365
2	32	4	37	39	15	4	5325.7	1920	3405.7	1	0	1.78	1.82	1	1	1	0	1	0	0	0	0	86	138	60	74	30	99	37.44	13.5	5.17	200	13.9	15	141	3.9	103	167	23	11.7	26.3	1.1	16	1.1	53	0	5	35.4548534
4	21	3	35	33	15	3	2631.25	2925	-293.75	1	1	10.7	10.77	1	1	1	0	0	0	0	1	0	88	145	92	104	16	95	37.5	8.3	4.1	197	13	12.6	143	3.6	112	118	15	11.9	30.6	1.1	8	0.6	62	1	1	30.93425606
2	57	3	53	47	13	4	3775.24	1072	2703.24	1	1	29.94	28.24	0	0	0	0	0	0	0	1	0	117	115	58	72	40	94	36.61	21.8	5.17	265	15.8	13	142	3.6	98	175	18	13.5	25.3	1.2	30	1	72	0	1	24.0234375
1	24	3	15	29	14	3	2118.05	1240	878.05	0	0	8.76	7.87	0	0	0	0	0	0	0	0	0	112	131	83	95	16	94	37	14.4	4.65	203	14.1	13.6	131	3.4	95	144	18	11.3	27	1	15	0.7	56	0	1	24.35168806
2	25	1	33	35	15	5	2386.66	1195	1191.66	0	1	4.74	4.88	1	1	1	0	0	0	0	0	0	75	152	67	85	17	99	37.06	9.7	3.39	170	10.1	14.2	146	4.2	108	102	17	10.8	25.9	1	26	0.8	92	0	5	26.34958383
2	13	2	17	24	14	1	2651.3	2533	118.3	0	0	4.94	1.82	0	0	0	0	0	0	0	1	0	65	138	78	93	23	96	36.89	12.9	4.54	303	14.2	12.2	138	3.9	104	116	16	11.3	30.2	1	8	0.6	49	0	1	45.64071179
3	18	3	24	31	15	3	920	401	519	0	0	6.74	6.65	0	0	0	0	0	0	0	0	0	92	113	68	81	17	96	36.89	9.9	4.83	178	15.4	14	135	4.5	99	96	13	14.3	30	1.3	11	0.8	41	1	1	23.64081633
3	39	1	32	34	13	1	3120.52	665	2455.52	0	0	7.92	1.1	0	0	0	0	0	0	0	0	0	66	94	55	65	9	100	36.78	4.2	3.27	134	10.5	13.4	138	3.4	108	83	15	13.9	29.3	1.2	10	0.6	46	0	3	21.79981635
